# Supplementary material for: Response Mechanisms of “Hass” Avocado to Sequential 1–methylcyclopropene Applications at Different Maturity Stages during Cold Storage
Source: Plants (Basel). 2022 Jul 5;11(13):1781. doi: 10.3390/plants11131781 (PMC9269533; doi:10.3390/plants11131781)
Supplement: Supplementary file 1 [file plants-11-01781-s001.zip]

Archive with 1 entries (1 files):
- plants-1784418-supplementary.xlsx
