# Supplementary material for: Response Mechanisms of “Hass” Avocado to Sequential 1–methylcyclopropene Applications at Different Maturity Stages during Cold Storage
Source: Plants (Basel). 2022 Jul 5;11(13):1781. doi: 10.3390/plants11131781 (PMC9269533; doi:10.3390/plants11131781)
Supplement: Supplementary file 1 [file plants-11-01781-s001.zip › plants-1784418-supplementary.xlsx]

## Sheet: Supplementary Table S1
	Supplementary Table S1. Sequencing metrics.
	Library	Raw reads	Processed reads	Q25 (%)	Mapping Reads (%)
	North_LDM_T1_R1	29787146	29521805	99.1	93.3
	North_LDM_T1_R2	24414141	24211612	99.1	93.8
	North_LDM_T1_R3	30435079	30150504	99.0	93.7
	North_LDM_T3_R1	32083105	31786149	99.0	92.0
	North_LDM_T3_R2	35332753	35006996	99.0	93.7
	North_LDM_T3_R3	27254776	26971850	98.9	93.3
	North_LDM_T5_R1	39490969	39096165	99.0	93.6
	North_LDM_T5_R2	34618062	34298146	99.0	93.7
	North_LDM_T5_R3	35030914	34686350	99.0	92.9
	North_HDM_T1_R1	29814926	29515889	98.9	92.0
	North_HDM_T1_R2	34752666	34414153	99.0	93.5
	North_HDM_T1_R3	31477783	31151328	98.9	93.4
	North_HDM_T3_R1	38008707	37641792	99.0	94.3
	North_HDM_T3_R2	32808635	32407319	98.7	93.5
	North_HDM_T3_R3	30386663	30074269	98.9	93.8
	North_HDM_T5_R1	29021727	28689083	98.8	93.5
	North_HDM_T5_R2	33930019	33599452	99.0	93.6
	North_HDM_T5_R3	34859877	34469363	98.8	91.6
	South_LDM_T1_R1	30971893	30609570	98.8	93.9
	South_LDM_T1_R2	28494240	28172690	98.8	93.6
	South_LDM_T1_R3	27646524	27274941	98.6	93.9
	South_LDM_T3_R1	30717334	30398537	98.9	93.9
	South_LDM_T3_R2	32665390	32278831	98.8	93.9
	South_LDM_T3_R3	29541717	29210370	98.8	94.1
	South_LDM_T5_R1	39688479	39272259	98.9	94.1
	South_LDM_T5_R2	34485844	34126881	98.9	93.5
	South_LDM_T5_R3	32139809	31830853	99.0	93.3
	South_HDM_T1_R1	33557947	33207763	98.9	91.6
	South_HDM_T1_R2	24804838	24545289	98.9	91.0
	South_HDM_T1_R3	26838591	26536563	98.8	91.1
	South_HDM_T3_R1	24512826	24249912	98.9	93.5
	South_HDM_T3_R2	38275839	37892553	98.9	93.1
	South_HDM_T3_R3	30594634	30217957	98.7	93.3
	South_HDM_T5_R1	30751883	30447365	99.0	90.5
	South_HDM_T5_R2	34533747	34171967	98.9	92.5
	South_HDM_T5_R3	24273431	24032454	99.0	93.3

## Sheet: Supplementary Table S2
	Supplementary Table S2. List of differentials expressed genes (DEGs). Low dry matter samples (0 d vs 14 d at 5°C).
	Gene ID	log2 Fold Change	p-value adjust	TAIR ID	SYMBOLS	Description
	maker-Scf00068-augustus-gene-11.9-mRNA-1	6.45981	1.95496e-81	AT1G02800.1	ATCEL2, CEL2	cellulase 2
	maker-Scf00207-augustus-gene-1.9-mRNA-1	5.7709	1.57409e-74	AT2G39700.1	ATEXPA4, ATEXP4, ATHEXPALPHA1.6, EXPA4	expansin A4
	augustus_masked-Scf00037-processed-gene-16.5-mRNA-1	2.86759	1.76466e-64	AT1G77840.1	---	Translation initiation factor IF2/IF5
	maker-Scf00021-augustus-gene-2.6-mRNA-1	4.99878	6.52497e-59	AT1G09970.1	LRRXI-23, RLK7	Leucine-rich receptor-like protein kinase family protein
	maker-Scf00059-augustus-gene-8.7-mRNA-1	7.94217	5.11789e-54	AT4G27670.1	HSP21	heat shock protein 21
	maker-Scf00012-augustus-gene-16.8-mRNA-1	-5.06367	6.86066e-54	AT3G61470.1	LHCA2	photosystem I light harvesting complex gene 2
	augustus_masked-Scf00083-processed-gene-0.0-mRNA-1	3.73764	6.86066e-54	AT2G01610.1	---	Plant invertase/pectin methylesterase inhibitor superfamily protein
	maker-Scf00820-augustus-gene-0.5-mRNA-1	2.27164	6.92788e-52	AT4G24730.4	---	Calcineurin-like metallo-phosphoesterase superfamily protein
	augustus_masked-Scf00460-processed-gene-2.0-mRNA-1	2.39651	6.10939e-51	#N/A	#N/A	#N/A
	maker-Scf00060-augustus-gene-9.5-mRNA-1	4.09765	1.63144e-50	AT1G19230.1	---	Riboflavin synthase-like superfamily protein
	augustus_masked-Scf00038-processed-gene-9.5-mRNA-1	5.4622	1.74114e-48	AT1G70090.2	GATL9, LGT8	glucosyl transferase family 8
	maker-Scf00008-augustus-gene-8.5-mRNA-1	-3.42958	3.07797e-48	AT1G48405.1	---	Kinase interacting (KIP1-like) family protein
	augustus_masked-Scf00490-processed-gene-1.3-mRNA-1	-2.92685	8.13867e-48	AT1G75780.1	TUB1	tubulin beta-1 chain
	augustus_masked-Scf00307-processed-gene-4.1-mRNA-1	2.9576	4.75383e-46	AT3G02470.4	---	S-adenosylmethionine decarboxylase
	maker-Scf00116-augustus-gene-9.8-mRNA-1	-4.50061	1.54618e-45	AT4G16780.1	ATHB-2, HAT4, ATHB2, HB-2	homeobox protein 2
	maker-Scf00587-augustus-gene-1.12-mRNA-1	4.18003	5.74344e-44	AT5G20190.1	---	Tetratricopeptide repeat (TPR)-like superfamily protein
	maker-Scf00223-augustus-gene-4.6-mRNA-1	2.86766	8.39632e-44	AT4G32060.1	---	calcium-binding EF hand family protein
	maker-Scf00049-augustus-gene-6.10-mRNA-1	2.96092	1.00211e-43	---	---	---
	maker-Scf01608-augustus-gene-0.1-mRNA-1	3.31108	7.11733e-43	AT1G30900.1	VSR6, VSR3;3, BP80-3;3	VACUOLAR SORTING RECEPTOR 6
	maker-Scf00011-augustus-gene-5.11-mRNA-1	3.91258	4.40067e-42	AT2G37090.1	IRX9	Nucleotide-diphospho-sugar transferases superfamily protein
	maker-Scf00154-augustus-gene-0.6-mRNA-1	6.28826	1.04045e-40	AT3G26430.1	---	GDSL-like Lipase/Acylhydrolase superfamily protein
	augustus_masked-Scf25016-processed-gene-0.0-mRNA-1	2.04761	1.9252e-40	AT2G36460.1	---	Aldolase superfamily protein
	maker-Scf00128-augustus-gene-3.8-mRNA-1	7.63342	1.9252e-40	AT3G51895.1	SULTR3;1, AST12	sulfate transporter 3;1
	maker-Scf00102-augustus-gene-3.7-mRNA-1	7.0535	3.10365e-40	AT5G50080.1	ERF110	ethylene response factor 110
	augustus_masked-Scf00288-processed-gene-0.2-mRNA-1	1.95172	5.50421e-40	AT4G14830.1	HSP1	unknown protein; BEST Arabidopsis thaliana protein match is: unknown protein (TAIR:AT3G22530.1); Has 77 Blast hits to 77 proteins in 12 species: Archae - 0; Bacteria - 0; Metazoa - 0; Fungi - 0; Plants - 77; Viruses - 0; Other Eukaryotes - 0 (source: NCBI BLink).
	maker-Scf00134-augustus-gene-8.9-mRNA-1	2.12643	5.91086e-39	AT2G14520.1	---	CBS domain-containing protein with a domain of unknown function (DUF21)
	augustus_masked-Scf00174-processed-gene-3.6-mRNA-1	3.75357	3.74736e-38	AT5G47530.1	---	Auxin-responsive family protein
	augustus_masked-Scf00104-processed-gene-5.4-mRNA-1	4.96976	9.403e-38	AT5G64660.1	ATCMPG2, CMPG2	CYS, MET, PRO, and GLY protein 2
	maker-Scf00674-augustus-gene-1.6-mRNA-1	2.64726	9.403e-38	AT3G04030.3	---	Homeodomain-like superfamily protein
	augustus_masked-Scf00075-processed-gene-5.3-mRNA-1	7.25015	4.67224e-37	#N/A	#N/A	#N/A
	maker-Scf00017-augustus-gene-8.9-mRNA-1	-2.97486	6.49558e-37	AT5G58320.2	---	Kinase interacting (KIP1-like) family protein
	maker-Scf00195-augustus-gene-3.6-mRNA-1	2.23402	6.90884e-37	AT4G40020.1	---	Myosin heavy chain-related protein
	maker-Scf00021-augustus-gene-14.4-mRNA-1	4.93023	9.63307e-37	AT4G39330.1	ATCAD9, CAD9	cinnamyl alcohol dehydrogenase 9
	maker-Scf00461-augustus-gene-2.15-mRNA-1	2.13255	1.81023e-36	AT4G29660.1	EMB2752	embryo defective 2752
	augustus_masked-Scf00047-processed-gene-7.3-mRNA-1	5.21284	2.30241e-36	AT1G55230.1	---	Family of unknown function (DUF716)
	maker-Scf00237-augustus-gene-4.3-mRNA-1	2.50842	4.79321e-36	---	---	---
	augustus_masked-Scf00198-processed-gene-5.4-mRNA-1	1.86112	8.05849e-36	AT1G77840.1	---	Translation initiation factor IF2/IF5
	maker-Scf00657-augustus-gene-1.10-mRNA-1	7.23022	4.26462e-35	AT3G61510.1	ACS1, AT-ACS1	ACC synthase 1
	augustus_masked-Scf41930-processed-gene-0.0-mRNA-1	2.74119	5.49601e-35	#N/A	#N/A	#N/A
	augustus_masked-Scf00343-processed-gene-3.6-mRNA-1	3.05316	9.21175e-35	AT5G50380.1	ATEXO70F1, EXO70F1	exocyst subunit exo70 family protein F1
	maker-Scf00033-augustus-gene-6.13-mRNA-1	-3.50061	9.73916e-35	AT5G11420.1	---	Protein of unknown function, DUF642
	maker-Scf00219-augustus-gene-3.8-mRNA-1	5.48164	1.20105e-34	#N/A	#N/A	#N/A
	maker-Scf00360-augustus-gene-2.6-mRNA-1	-3.21118	1.229e-34	AT2G26330.1	ER, QRP1	Leucine-rich receptor-like protein kinase family protein
	maker-Scf00836-augustus-gene-0.10-mRNA-1	2.97046	2.90137e-34	AT1G29760.1	---	Putative adipose-regulatory protein (Seipin)
	maker-Scf39535-augustus-gene-0.1-mRNA-1	3.18538	3.44329e-34	#N/A	#N/A	#N/A
	maker-Scf00003-augustus-gene-35.9-mRNA-1	-2.85416	5.54033e-34	AT5G57660.1	ATCOL5, COL5	CONSTANS-like 5
	maker-Scf00002-augustus-gene-41.13-mRNA-1	3.62241	7.54313e-34	---	---	---
	augustus_masked-Scf42071-processed-gene-0.0-mRNA-1	4.07488	1.27054e-33	---	---	---
	augustus_masked-Scf00174-processed-gene-3.5-mRNA-1	3.51962	9.85103e-33	AT4G17280.1	---	Auxin-responsive family protein
	maker-Scf00135-augustus-gene-6.6-mRNA-1	1.82872	1.10603e-32	---	---	---
	maker-Scf00179-augustus-gene-0.4-mRNA-1	2.99718	1.34537e-32	#N/A	#N/A	#N/A
	maker-Scf00096-augustus-gene-6.12-mRNA-1	7.07803	1.85843e-32	AT3G57520.1	AtSIP2, SIP2	seed imbibition 2
	maker-Scf00033-augustus-gene-9.9-mRNA-1	-2.11719	1.96535e-32	AT5G66750.1	DDM1, CHR01, CHR1, CHA1, SOM4, SOM1, ATDDM1	DDM1, CHR01, CHR1, CHA1, SOM4, SOM1, ATDDM1
	augustus_masked-Scf00006-processed-gene-29.4-mRNA-1	-4.00004	2.08562e-32	AT1G30220.1	ATINT2, INT2	inositol transporter 2
	maker-Scf00008-augustus-gene-22.5-mRNA-1	-1.91356	1.02071e-31	AT3G19720.1	ARC5, DRP5B	P-loop containing nucleoside triphosphate hydrolases superfamily protein
	augustus_masked-Scf00969-processed-gene-0.6-mRNA-1	5.84039	2.19604e-31	AT2G46150.1	---	Late embryogenesis abundant (LEA) hydroxyproline-rich glycoprotein family
	maker-Scf00702-augustus-gene-1.1-mRNA-1	2.15445	3.82202e-31	AT5G05970.2	NEDD1	Transducin/WD40 repeat-like superfamily protein
	maker-Scf00032-augustus-gene-9.5-mRNA-1	0.959598	4.9523e-31	AT5G18610.2	---	Protein kinase superfamily protein
	maker-Scf00254-augustus-gene-3.8-mRNA-1	3.15288	6.52683e-31	AT5G14040.1	PHT3;1	phosphate transporter 3;1
	maker-Scf00521-augustus-gene-1.6-mRNA-1	6.19273	8.64274e-31	AT1G04680.1	---	Pectin lyase-like superfamily protein
	maker-Scf02397-augustus-gene-0.1-mRNA-1	4.98445	1.432e-30	AT1G05010.1	EFE, ACO4, EAT1	ethylene-forming enzyme
	maker-Scf00240-augustus-gene-3.9-mRNA-1	4.18613	1.80041e-30	AT5G61890.1	---	Integrase-type DNA-binding superfamily protein
	maker-Scf00497-augustus-gene-2.14-mRNA-1	-4.39618	1.88692e-30	---	---	---
	augustus_masked-Scf00061-processed-gene-5.0-mRNA-1	2.31939	2.2438e-30	---	---	---
	maker-Scf00669-augustus-gene-0.5-mRNA-1	-2.90429	2.84788e-30	#N/A	#N/A	#N/A
	maker-Scf00435-augustus-gene-1.5-mRNA-1	2.01743	3.54406e-30	AT2G39780.2	RNS2	ribonuclease 2
	maker-Scf00054-augustus-gene-8.6-mRNA-1	1.50014	8.98855e-30	AT1G19430.1	---	S-adenosyl-L-methionine-dependent methyltransferases superfamily protein
	augustus_masked-Scf00763-processed-gene-0.0-mRNA-1	4.31004	1.70405e-29	---	---	---
	augustus_masked-Scf00147-processed-gene-6.5-mRNA-1	3.4604	2.22933e-29	AT1G12060.1	ATBAG5, BAG5	BCL-2-associated athanogene 5
	maker-Scf00694-augustus-gene-1.10-mRNA-1	5.06888	2.23479e-29	AT2G20562.1	---	unknown protein; LOCATED IN: endomembrane system; BEST Arabidopsis thaliana protein match is: unknown protein (TAIR:AT2G31090.1); Has 70 Blast hits to 70 proteins in 13 species: Archae - 0; Bacteria - 0; Metazoa - 0; Fungi - 0; Plants - 70; Viruses - 0; Other Eukaryotes - 0 (source: NCBI BLink).
	maker-Scf00011-augustus-gene-23.9-mRNA-1	1.30206	2.4466e-29	AT5G03290.1	IDH-V	isocitrate dehydrogenase V
	augustus_masked-Scf31562-processed-gene-0.0-mRNA-1	2.0431	2.4466e-29	#N/A	#N/A	#N/A
	maker-Scf00263-augustus-gene-3.3-mRNA-1	2.89745	2.4466e-29	#N/A	#N/A	#N/A
	maker-Scf00087-augustus-gene-9.11-mRNA-1	-2.45301	3.64192e-29	AT1G71500.1	---	Rieske (2Fe-2S) domain-containing protein
	augustus_masked-Scf00071-processed-gene-9.0-mRNA-1	1.25277	3.8983e-29	AT5G63640.1	---	ENTH/VHS/GAT family protein
	maker-Scf00017-augustus-gene-11.11-mRNA-1	-1.60835	6.12217e-29	AT2G30520.1	RPT2	Phototropic-responsive NPH3 family protein
	augustus_masked-Scf00047-processed-gene-14.12-mRNA-1	0.94442	6.29332e-29	AT5G47430.3	---	DWNN domain, a CCHC-type zinc finger
	augustus_masked-Scf00198-processed-gene-4.1-mRNA-1	2.75802	6.34952e-29	AT2G01290.1	RPI2	ribose-5-phosphate isomerase 2
	augustus_masked-Scf00030-processed-gene-12.0-mRNA-1	-1.72708	6.52239e-29	AT2G29510.1	---	Protein of unknown function (DUF3527)
	maker-Scf01608-augustus-gene-0.2-mRNA-1	3.83475	6.81693e-29	AT1G30900.1	VSR6, VSR3;3, BP80-3;3	VACUOLAR SORTING RECEPTOR 6
	augustus_masked-Scf00005-processed-gene-31.7-mRNA-1	2.66331	7.14313e-29	AT1G26610.1	---	C2H2-like zinc finger protein
	augustus_masked-Scf01511-processed-gene-0.3-mRNA-1	-4.40378	7.99245e-29	#N/A	#N/A	#N/A
	maker-Scf00053-augustus-gene-3.8-mRNA-1	-1.70148	9.85102e-29	AT5G13300.1	SFC, VAN3, AGD3	ARF GTPase-activating protein
	maker-Scf00496-augustus-gene-1.4-mRNA-1	2.00997	1.06849e-28	AT1G27980.1	DPL1, ATDPL1	dihydrosphingosine phosphate lyase
	maker-Scf02481-augustus-gene-0.3-mRNA-1	-3.42953	1.16827e-28	#N/A	#N/A	#N/A
	maker-Scf00300-augustus-gene-4.13-mRNA-1	5.58421	1.48837e-28	AT4G01970.1	AtSTS, STS	stachyose synthase
	maker-Scf00026-augustus-gene-9.10-mRNA-1	2.80793	1.48837e-28	AT3G15350.2	---	Core-2/I-branching beta-1,6-N-acetylglucosaminyltransferase family protein
	maker-Scf00039-augustus-gene-16.14-mRNA-1	1.61542	1.81417e-28	AT4G30200.1	VEL1, VIL2	vernalization5/VIN3-like
	maker-Scf00030-augustus-gene-7.6-mRNA-1	-3.66701	2.11514e-28	AT2G39730.1	RCA	rubisco activase
	augustus_masked-Scf00050-processed-gene-11.0-mRNA-1	1.35207	2.15907e-28	AT2G36320.1	---	A20/AN1-like zinc finger family protein
	maker-Scf00010-augustus-gene-21.10-mRNA-1	-4.5466	2.91245e-28	AT1G30380.1	PSAK	photosystem I subunit K
	maker-Scf00491-augustus-gene-0.5-mRNA-1	2.82244	4.98142e-28	AT2G17980.1	ATSLY1	Sec1/munc18-like (SM) proteins superfamily
	maker-Scf00606-augustus-gene-1.7-mRNA-1	3.42496	8.82452e-28	AT2G37770.2	---	NAD(P)-linked oxidoreductase superfamily protein
	augustus_masked-Scf00113-processed-gene-9.0-mRNA-1	-3.20776	1.10043e-27	AT2G45550.1	CYP76C4	cytochrome P450, family 76, subfamily C, polypeptide 4
	maker-Scf00066-augustus-gene-0.8-mRNA-1	-2.92486	1.28726e-27	AT3G03770.2	---	Leucine-rich repeat protein kinase family protein
	maker-Scf00183-augustus-gene-2.5-mRNA-1	5.67307	1.61069e-27	AT1G55790.2	---	Domain of unknown function (DUF2431)
	augustus_masked-Scf00047-processed-gene-14.10-mRNA-1	-1.68404	2.00664e-27	AT2G06520.1	PSBX	photosystem II subunit X
	augustus_masked-Scf32423-processed-gene-0.0-mRNA-1	5.05177	3.07664e-27	AT1G67920.1	---	unknown protein; BEST Arabidopsis thaliana protein match is: unknown protein (TAIR:AT1G24600.1); Has 22 Blast hits to 22 proteins in 5 species: Archae - 0; Bacteria - 0; Metazoa - 0; Fungi - 0; Plants - 22; Viruses - 0; Other Eukaryotes - 0 (source: NCBI BLink).
	maker-Scf00711-augustus-gene-1.11-mRNA-1	1.70558	3.81217e-27	AT4G39660.1	AGT2	alanine:glyoxylate aminotransferase 2
	maker-Scf00226-augustus-gene-5.15-mRNA-1	-1.84986	6.00409e-27	AT5G27320.1	ATGID1C, GID1C	alpha/beta-Hydrolases superfamily protein
	maker-Scf00001-augustus-gene-37.8-mRNA-1	-2.35355	7.45533e-27	AT5G38410.1	---	Ribulose bisphosphate carboxylase (small chain) family protein
	maker-Scf00049-augustus-gene-13.10-mRNA-1	-3.8904	1.03104e-26	AT5G06980.4	---	unknown protein; FUNCTIONS IN: molecular_function unknown; INVOLVED IN: response to karrikin; LOCATED IN: cellular_component unknown; EXPRESSED IN: 21 plant structures; EXPRESSED DURING: 11 growth stages; BEST Arabidopsis thaliana protein match is: unknown protein (TAIR:AT3G12320.1).
	augustus_masked-Scf17725-processed-gene-0.0-mRNA-1	6.44351	1.04467e-26	#N/A	#N/A	#N/A
	maker-Scf00169-augustus-gene-0.4-mRNA-1	-3.30125	1.24504e-26	AT3G22410.1	---	Sec14p-like phosphatidylinositol transfer family protein
	maker-Scf00025-augustus-gene-14.7-mRNA-1	0.986919	1.29092e-26	AT5G65760.1	---	Serine carboxypeptidase S28 family protein
	maker-Scf00230-augustus-gene-4.10-mRNA-1	1.73994	1.58453e-26	AT1G77280.1	---	Protein kinase protein with adenine nucleotide alpha hydrolases-like domain
	maker-Scf03854-augustus-gene-0.1-mRNA-1	1.81577	2.99312e-26	AT1G34300.1	---	lectin protein kinase family protein
	maker-Scf00536-augustus-gene-2.11-mRNA-1	6.45865	3.2409e-26	AT4G31940.1	CYP82C4	cytochrome P450, family 82, subfamily C, polypeptide 4
	maker-Scf00055-augustus-gene-6.9-mRNA-1	-3.57183	4.37844e-26	AT5G21430.1	---	Chaperone DnaJ-domain superfamily protein
	maker-Scf00004-augustus-gene-29.11-mRNA-1	4.52483	4.84564e-26	AT4G35220.1	---	Cyclase family protein
	maker-Scf00176-augustus-gene-6.15-mRNA-1	-3.18478	6.48728e-26	#N/A	#N/A	#N/A
	maker-Scf02614-augustus-gene-0.1-mRNA-1	-3.30911	8.79285e-26	AT1G19150.1	LHCA6, LHCA2*1	photosystem I light harvesting complex gene 6
	maker-Scf00526-augustus-gene-2.3-mRNA-1	2.75339	9.78148e-26	AT1G79160.1	---	unknown protein; BEST Arabidopsis thaliana protein match is: unknown protein (TAIR:AT1G16500.1); Has 104 Blast hits to 102 proteins in 13 species: Archae - 0; Bacteria - 0; Metazoa - 0; Fungi - 0; Plants - 104; Viruses - 0; Other Eukaryotes - 0 (source: NCBI BLink).
	maker-Scf00554-augustus-gene-1.17-mRNA-1	4.74201	1.15596e-25	AT3G53260.1	PAL2, ATPAL2	phenylalanine ammonia-lyase 2
	maker-Scf00198-augustus-gene-4.5-mRNA-1	2.99784	1.15963e-25	AT1G71110.1	---	unknown protein; FUNCTIONS IN: molecular_function unknown; INVOLVED IN: biological_process unknown; LOCATED IN: endomembrane system; BEST Arabidopsis thaliana protein match is: unknown protein (TAIR:AT2G12400.1); Has 173 Blast hits to 169 proteins in 21 species: Archae - 0; Bacteria - 0; Metazoa - 3; Fungi - 0; Plants - 165; Viruses - 0; Other Eukaryotes - 5 (source: NCBI BLink).
	augustus_masked-Scf00004-processed-gene-25.7-mRNA-1	-3.82117	1.25418e-25	AT1G80730.1	ZFP1, ATZFP1	zinc-finger protein 1
	maker-Scf00067-augustus-gene-11.11-mRNA-1	4.15225	1.39113e-25	AT3G03050.1	CSLD3, KJK, ATCSLD3	cellulose synthase-like D3
	maker-Scf00133-augustus-gene-6.8-mRNA-1	2.44706	2.40316e-25	---	---	---
	augustus_masked-Scf00298-processed-gene-0.4-mRNA-1	-2.45499	2.64789e-25	AT1G20300.1	---	Pentatricopeptide repeat (PPR) superfamily protein
	maker-Scf00015-augustus-gene-21.13-mRNA-1	-2.80957	2.679e-25	AT4G12800.1	PSAL	photosystem I subunit l
	maker-Scf00048-augustus-gene-0.7-mRNA-1	2.48468	3.07823e-25	AT1G11545.1	XTH8	xyloglucan endotransglucosylase/hydrolase 8
	maker-Scf00178-augustus-gene-5.12-mRNA-1	2.71127	3.79632e-25	AT4G34131.1	UGT73B3	UDP-glucosyl transferase 73B3
	maker-Scf00035-augustus-gene-3.10-mRNA-1	2.47752	6.26469e-25	AT1G17020.1	SRG1, ATSRG1	senescence-related gene 1
	maker-Scf00131-augustus-gene-7.9-mRNA-1	2.90863	6.38846e-25	AT1G18010.1	---	Major facilitator superfamily protein
	maker-Scf00242-augustus-gene-3.6-mRNA-1	-1.7923	6.40767e-25	AT2G26500.1	---	cytochrome b6f complex subunit (petM), putative
	maker-Scf00374-augustus-gene-3.11-mRNA-1	5.11257	6.66334e-25	AT2G41690.1	AT-HSFB3, HSFB3	heat shock transcription factor B3
	augustus_masked-Scf00302-processed-gene-4.6-mRNA-1	-4.44284	6.81181e-25	#N/A	#N/A	#N/A
	maker-Scf00001-augustus-gene-45.12-mRNA-1	-3.32625	6.82198e-25	---	---	---
	maker-Scf00217-augustus-gene-1.11-mRNA-1	1.82819	8.42528e-25	AT5G49900.1	---	Beta-glucosidase, GBA2 type family protein
	augustus_masked-Scf00183-processed-gene-3.0-mRNA-1	6.21691	8.51413e-25	AT1G55790.2	---	Domain of unknown function (DUF2431)
	maker-Scf00227-augustus-gene-5.9-mRNA-1	-2.26608	9.39709e-25	AT4G38970.1	FBA2	fructose-bisphosphate aldolase 2
	augustus_masked-Scf00389-processed-gene-3.10-mRNA-1	3.0368	1.03221e-24	AT3G48320.1	CYP71A21	cytochrome P450, family 71, subfamily A, polypeptide 21
	maker-Scf00047-augustus-gene-12.12-mRNA-1	7.63968	2.04838e-24	AT2G30490.1	ATC4H, C4H, CYP73A5, REF3	cinnamate-4-hydroxylase
	augustus_masked-Scf00444-processed-gene-1.2-mRNA-1	2.21104	2.47458e-24	AT2G43040.1	NPG1	tetratricopeptide repeat (TPR)-containing protein
	maker-Scf25248-augustus-gene-0.1-mRNA-1	-2.48114	2.49341e-24	AT1G67730.1	YBR159, KCR1, ATKCR1	beta-ketoacyl reductase 1
	maker-Scf00061-augustus-gene-12.7-mRNA-1	1.83489	2.51292e-24	AT1G31812.1	ACBP6, ACBP	acyl-CoA-binding protein 6
	maker-Scf00157-augustus-gene-7.15-mRNA-1	2.05081	2.61828e-24	AT5G25280.2	---	serine-rich protein-related
	augustus_masked-Scf00268-processed-gene-4.2-mRNA-1	4.45343	3.08274e-24	AT2G46680.2	ATHB-7, ATHB7, HB-7	homeobox 7
	maker-Scf00189-augustus-gene-6.6-mRNA-1	2.87925	3.24377e-24	AT3G48990.1	---	AMP-dependent synthetase and ligase family protein
	augustus_masked-Scf00335-processed-gene-1.1-mRNA-1	2.62112	3.24377e-24	AT4G02440.1	EID1	F-box family protein
	maker-Scf00481-augustus-gene-2.9-mRNA-1	4.67311	3.24377e-24	AT3G04070.1	anac047, NAC047	NAC domain containing protein 47
	augustus_masked-Scf00020-processed-gene-20.1-mRNA-1	3.56579	4.00178e-24	AT2G01290.1	RPI2	ribose-5-phosphate isomerase 2
	maker-Scf00012-augustus-gene-23.16-mRNA-1	1.35999	4.18951e-24	AT3G26990.1	---	ENTH/VHS family protein
	maker-Scf00097-augustus-gene-3.5-mRNA-1	3.10323	4.57512e-24	AT5G11320.1	YUC4	Flavin-binding monooxygenase family protein
	maker-Scf00171-augustus-gene-4.9-mRNA-1	-3.37501	5.17097e-24	#N/A	#N/A	#N/A
	augustus_masked-Scf00083-processed-gene-2.0-mRNA-1	5.03263	9.69805e-24	AT1G70670.1	---	Caleosin-related family protein
	maker-Scf00379-augustus-gene-1.4-mRNA-1	-1.62314	9.90925e-24	AT4G08685.1	SAH7	Pollen Ole e 1 allergen and extensin family protein
	augustus_masked-Scf00306-processed-gene-4.2-mRNA-1	-2.15997	1.00614e-23	AT2G16365.2	---	F-box family protein
	augustus_masked-Scf00003-processed-gene-18.4-mRNA-1	2.56778	1.15356e-23	AT3G16350.1	---	Homeodomain-like superfamily protein
	maker-Scf00247-augustus-gene-2.4-mRNA-1	-4.03653	1.19902e-23	AT4G39230.1	---	NmrA-like negative transcriptional regulator family protein
	maker-Scf00395-augustus-gene-1.9-mRNA-1	2.41816	1.19902e-23	AT4G12420.2	SKU5	Cupredoxin superfamily protein
	augustus_masked-Scf00004-processed-gene-6.0-mRNA-1	2.52059	1.49825e-23	AT5G01710.1	---	methyltransferases
	maker-Scf00129-augustus-gene-1.13-mRNA-1	-2.42955	1.50043e-23	AT3G23370.1	---	RNA-binding (RRM/RBD/RNP motifs) family protein
	augustus_masked-Scf00289-processed-gene-4.2-mRNA-1	-2.10945	2.08765e-23	#N/A	#N/A	#N/A
	augustus_masked-Scf00795-processed-gene-0.3-mRNA-1	-3.0093	2.10039e-23	AT2G46380.1	---	Protein of unknown function (DUF3133)
	augustus_masked-Scf00026-processed-gene-3.5-mRNA-1	5.39135	3.25509e-23	AT4G37690.1	---	Galactosyl transferase GMA12/MNN10 family protein
	augustus_masked-Scf00019-processed-gene-13.0-mRNA-1	1.65611	3.55308e-23	AT3G60580.1	---	C2H2-like zinc finger protein
	maker-Scf00096-augustus-gene-10.10-mRNA-1	-3.96098	3.97789e-23	AT5G26330.1	---	Cupredoxin superfamily protein
	augustus_masked-Scf00033-processed-gene-7.3-mRNA-1	1.58625	4.11905e-23	AT1G47330.1	---	CBS domain-containing protein with a domain of unknown function (DUF21)
	maker-Scf00026-augustus-gene-7.8-mRNA-1	1.77936	5.05136e-23	AT1G18390.2	---	Protein kinase superfamily protein
	maker-Scf01363-augustus-gene-0.5-mRNA-1	2.13463	5.39315e-23	AT3G28630.1	---	Protein of unknown function (DUF569)
	maker-Scf00024-augustus-gene-19.10-mRNA-1	-1.62638	6.58937e-23	AT5G47390.1	---	myb-like transcription factor family protein
	maker-Scf00509-augustus-gene-1.4-mRNA-1	-1.44473	6.59474e-23	AT5G60450.1	ARF4	auxin response factor 4
	maker-Scf00477-augustus-gene-2.11-mRNA-1	2.68531	6.64593e-23	AT1G10970.1	ZIP4, ATZIP4	zinc transporter 4 precursor
	maker-Scf00574-augustus-gene-1.13-mRNA-1	-3.4203	6.75493e-23	#N/A	#N/A	#N/A
	maker-Scf00498-augustus-gene-2.6-mRNA-1	-2.37817	6.92042e-23	AT3G24520.1	AT-HSFC1, HSFC1	heat shock transcription factor C1
	maker-Scf00140-augustus-gene-2.6-mRNA-1	-1.91352	7.11466e-23	AT2G32560.1	---	F-box family protein
	maker-Scf00061-augustus-gene-3.8-mRNA-1	-3.17396	7.54548e-23	AT3G26650.1	GAPA, GAPA-1	glyceraldehyde 3-phosphate dehydrogenase A subunit
	maker-Scf02341-augustus-gene-0.1-mRNA-1	2.05888	7.7483e-23	AT5G28640.1	AN3, GIF, GIF1, ATGIF1	SSXT family protein
	maker-Scf00104-augustus-gene-9.9-mRNA-1	6.31385	8.10758e-23	AT5G13330.1	Rap2.6L	related to AP2 6l
	augustus_masked-Scf00223-processed-gene-3.8-mRNA-1	3.34463	1.08274e-22	AT5G11090.1	---	serine-rich protein-related
	augustus_masked-Scf00130-processed-gene-0.0-mRNA-1	1.22123	1.10761e-22	---	---	---
	maker-Scf00129-augustus-gene-6.6-mRNA-1	3.91965	1.11436e-22	AT2G37040.1	PAL1, ATPAL1	PHE ammonia lyase 1
	augustus_masked-Scf00651-processed-gene-0.0-mRNA-1	-1.97734	1.31133e-22	AT3G13790.1	ATCWINV1, ATBFRUCT1	Glycosyl hydrolases family 32 protein
	maker-Scf00006-augustus-gene-23.9-mRNA-1	-2.29147	1.3371e-22	AT4G20910.2	HEN1	double-stranded RNA binding protein-related / DsRBD protein-related
	augustus_masked-Scf00121-processed-gene-1.0-mRNA-1	-2.45662	1.44215e-22	AT5G45030.2	---	Trypsin family protein
	maker-Scf00094-augustus-gene-10.21-mRNA-1	1.45214	1.47053e-22	AT1G52080.1	AR791	actin binding protein family
	augustus_masked-Scf00009-processed-gene-0.2-mRNA-1	3.75363	1.79138e-22	AT5G39670.1	---	Calcium-binding EF-hand family protein
	maker-Scf00049-augustus-gene-14.15-mRNA-1	-3.96071	1.85723e-22	AT1G46264.1	AT-HSFB4, HSFB4, SCZ	heat shock transcription factor B4
	maker-Scf01779-augustus-gene-0.3-mRNA-1	4.33293	1.85723e-22	#N/A	#N/A	#N/A
	maker-Scf01093-augustus-gene-0.3-mRNA-1	5.8318	1.86702e-22	#N/A	#N/A	#N/A
	augustus_masked-Scf00155-processed-gene-5.0-mRNA-1	-2.51015	1.99857e-22	AT3G47500.1	CDF3	cycling DOF factor 3
	maker-Scf00234-augustus-gene-4.8-mRNA-1	1.81085	3.67471e-22	#N/A	#N/A	#N/A
	maker-Scf00086-augustus-gene-10.21-mRNA-1	-2.11731	3.70238e-22	AT4G38620.1	ATMYB4, MYB4	myb domain protein 4
	maker-Scf00058-augustus-gene-7.12-mRNA-1	1.81564	3.87825e-22	AT1G09970.1	LRRXI-23, RLK7	Leucine-rich receptor-like protein kinase family protein
	maker-Scf00236-augustus-gene-4.10-mRNA-1	1.74855	4.62744e-22	AT5G20110.1	---	Dynein light chain type 1 family protein
	augustus_masked-Scf00113-processed-gene-0.1-mRNA-1	3.68036	4.7383e-22	AT4G22680.1	MYB85, AtMYB85	myb domain protein 85
	maker-Scf00795-augustus-gene-0.6-mRNA-1	5.26876	4.7383e-22	AT4G11070.1	WRKY41, AtWRKY41	WRKY family transcription factor
	augustus_masked-Scf00053-processed-gene-3.3-mRNA-1	-1.71346	7.61738e-22	AT5G61990.1	---	Pentatricopeptide repeat (PPR) superfamily protein
	maker-Scf00206-augustus-gene-1.7-mRNA-1	-5.37906	7.75744e-22	AT3G01680.1	---	CONTAINS InterPro DOMAIN/s: Mediator complex subunit Med28 (InterPro:IPR021640); BEST Arabidopsis thaliana protein match is: unknown protein (TAIR:AT3G01670.1); Has 122 Blast hits to 112 proteins in 13 species: Archae - 0; Bacteria - 0; Metazoa - 0; Fungi - 0; Plants - 122; Viruses - 0; Other Eukaryotes - 0 (source: NCBI BLink).
	maker-Scf00111-augustus-gene-3.8-mRNA-1	2.69236	8.13918e-22	AT5G18610.2	---	Protein kinase superfamily protein
	maker-Scf00172-augustus-gene-2.5-mRNA-1	-3.09081	8.13918e-22	AT4G22890.4	PGR5-LIKEA	PGR5-LIKE A
	maker-Scf00078-augustus-gene-8.9-mRNA-1	2.96939	9.08282e-22	AT4G24050.1	---	NAD(P)-binding Rossmann-fold superfamily protein
	maker-Scf00389-augustus-gene-3.14-mRNA-1	1.58866	9.11036e-22	AT5G40720.1	---	Domain of unknown function (DUF23)
	maker-Scf00063-augustus-gene-4.10-mRNA-1	2.96941	1.01996e-21	AT2G17290.1	CPK6, ATCDPK3, ATCPK6	Calcium-dependent protein kinase family protein
	maker-Scf00222-augustus-gene-6.9-mRNA-1	-3.78803	1.18432e-21	#N/A	#N/A	#N/A
	maker-Scf00073-augustus-gene-12.8-mRNA-1	6.50859	1.22593e-21	AT1G30080.1	---	Glycosyl hydrolase superfamily protein
	maker-Scf02559-augustus-gene-0.3-mRNA-1	1.65872	1.25698e-21	AT4G02010.1	---	Protein kinase superfamily protein
	maker-Scf00006-augustus-gene-11.5-mRNA-1	3.06445	1.31031e-21	AT2G30070.1	ATKT1, ATKT1P, ATKUP1, KUP1, KT1	potassium transporter 1
	maker-Scf00535-augustus-gene-1.7-mRNA-1	-1.83314	1.48482e-21	AT5G22320.1	---	Leucine-rich repeat (LRR) family protein
	augustus_masked-Scf00193-processed-gene-0.1-mRNA-1	3.38268	1.96504e-21	AT1G35210.1	---	unknown protein; FUNCTIONS IN: molecular_function unknown; INVOLVED IN: biological_process unknown; LOCATED IN: chloroplast; EXPRESSED IN: 14 plant structures; EXPRESSED DURING: 9 growth stages; CONTAINS InterPro DOMAIN/s: Protein of unknown function DUF740 (InterPro:IPR008004); BEST Arabidopsis thaliana protein match is: unknown protein (TAIR:AT1G22470.1); Has 83 Blast hits to 83 proteins in 12 …
	maker-Scf00230-augustus-gene-5.11-mRNA-1	2.15947	2.04472e-21	AT5G63970.2	---	Copine (Calcium-dependent phospholipid-binding protein) family
	maker-Scf00503-augustus-gene-1.2-mRNA-1	1.26388	2.11667e-21	AT3G07440.1	---	unknown protein; BEST Arabidopsis thaliana protein match is: unknown protein (TAIR:AT5G48530.1); Has 37 Blast hits to 37 proteins in 13 species: Archae - 0; Bacteria - 0; Metazoa - 0; Fungi - 0; Plants - 35; Viruses - 0; Other Eukaryotes - 2 (source: NCBI BLink).
	maker-Scf00005-augustus-gene-7.14-mRNA-1	3.39261	2.3862e-21	AT1G70230.1	TBL27	TRICHOME BIREFRINGENCE-LIKE 27
	maker-Scf01018-augustus-gene-0.3-mRNA-1	2.39112	2.46068e-21	AT5G42020.1	BIP, BIP2	Heat shock protein 70 (Hsp 70) family protein
	augustus_masked-Scf00004-processed-gene-23.0-mRNA-1	3.35142	2.4751e-21	AT3G55950.1	CCR3, ATCRR3	CRINKLY4 related 3
	maker-Scf00066-augustus-gene-10.4-mRNA-1	5.09568	2.50967e-21	AT3G02550.1	LBD41	LOB domain-containing protein 41
	maker-Scf00003-augustus-gene-15.9-mRNA-1	3.54634	2.63141e-21	AT4G26270.1	PFK3	phosphofructokinase 3
	augustus_masked-Scf00181-processed-gene-2.1-mRNA-1	2.73195	2.89889e-21	AT2G24540.1	AFR	Galactose oxidase/kelch repeat superfamily protein
	maker-Scf00153-augustus-gene-4.9-mRNA-1	-2.05008	3.12315e-21	AT2G24270.4	ALDH11A3	aldehyde dehydrogenase 11A3
	maker-Scf00126-augustus-gene-7.5-mRNA-1	-2.98847	5.13614e-21	AT3G51670.1	---	SEC14 cytosolic factor family protein / phosphoglyceride transfer family protein
	maker-Scf00526-augustus-gene-0.7-mRNA-1	-2.5117	5.29843e-21	AT1G31330.1	PSAF	photosystem I subunit F
	augustus_masked-Scf01702-processed-gene-0.2-mRNA-1	1.72853	5.6133e-21	AT5G61790.1	CNX1, ATCNX1	calnexin 1
	maker-Scf00038-augustus-gene-6.5-mRNA-1	1.40525	5.7178e-21	AT4G25570.1	ACYB-2	Cytochrome b561/ferric reductase transmembrane protein family
	augustus_masked-Scf00379-processed-gene-2.2-mRNA-1	-2.56639	5.81639e-21	AT4G39790.1	---	Protein of unknown function (DUF630 and DUF632)
	maker-Scf00043-augustus-gene-4.11-mRNA-1	-2.82055	5.87074e-21	AT5G37260.1	RVE2, CIR1	Homeodomain-like superfamily protein
	maker-Scf00204-augustus-gene-1.3-mRNA-1	-3.75184	7.32012e-21	AT1G18650.1	PDCB3	plasmodesmata callose-binding protein 3
	maker-Scf00161-augustus-gene-6.4-mRNA-1	-2.89199	8.23109e-21	AT5G14580.1	---	polyribonucleotide nucleotidyltransferase, putative
	maker-Scf00066-augustus-gene-4.12-mRNA-1	-2.10822	9.43693e-21	AT4G14880.4	OASA1	O-acetylserine (thiol) lyase (OAS-TL) isoform A1
	augustus_masked-Scf00110-processed-gene-8.3-mRNA-1	-3.22951	9.97828e-21	AT1G51400.1	---	Photosystem II 5 kD protein
	maker-Scf00002-augustus-gene-27.3-mRNA-1	2.14461	1.04432e-20	AT5G39890.1	---	Protein of unknown function (DUF1637)
	augustus_masked-Scf00026-processed-gene-14.6-mRNA-1	2.30767	1.12249e-20	AT4G11570.2	---	Haloacid dehalogenase-like hydrolase (HAD) superfamily protein
	maker-Scf00153-augustus-gene-3.5-mRNA-1	-2.92191	1.16174e-20	AT1G50240.2	FU	Protein kinase family protein with ARM repeat domain
	maker-Scf00149-augustus-gene-1.7-mRNA-1	1.1077	1.39352e-20	AT3G13570.1	SCL30A, At-SCL30A	SC35-like splicing factor 30A
	maker-Scf00097-augustus-gene-9.13-mRNA-1	1.25729	1.46979e-20	AT3G25910.1	---	Protein of unknown function (DUF1644)
	maker-Scf00015-augustus-gene-2.10-mRNA-1	2.92473	1.67871e-20	AT5G51070.1	ERD1, CLPD, SAG15	Clp ATPase
	maker-Scf00010-augustus-gene-2.4-mRNA-1	1.71214	1.68163e-20	AT5G59740.1	---	UDP-N-acetylglucosamine (UAA) transporter family
	maker-Scf00392-augustus-gene-0.6-mRNA-1	-4.48554	1.71392e-20	AT5G46700.1	TET1, TRN2	Tetraspanin family protein
	augustus_masked-Scf00491-processed-gene-0.0-mRNA-1	-3.97613	1.77253e-20	AT1G67740.1	PSBY, YCF32	photosystem II BY
	maker-Scf00018-augustus-gene-6.9-mRNA-1	1.53652	1.96192e-20	AT1G55680.1	---	Transducin/WD40 repeat-like superfamily protein
	augustus_masked-Scf01312-processed-gene-0.0-mRNA-1	4.21067	2.30557e-20	AT3G48320.1	CYP71A21	cytochrome P450, family 71, subfamily A, polypeptide 21
	maker-Scf00090-augustus-gene-10.7-mRNA-1	2.14127	2.42984e-20	#N/A	#N/A	#N/A
	maker-Scf00030-augustus-gene-12.13-mRNA-1	-4.92308	2.56435e-20	AT3G54050.2	HCEF1	high cyclic electron flow 1
	maker-Scf00041-augustus-gene-3.15-mRNA-1	-2.97314	2.63385e-20	AT1G32060.1	PRK	phosphoribulokinase
	maker-Scf00115-augustus-gene-4.4-mRNA-1	1.67348	2.84009e-20	AT3G26510.4	---	Octicosapeptide/Phox/Bem1p family protein
	augustus_masked-Scf00214-processed-gene-4.2-mRNA-1	3.48301	2.84009e-20	AT3G49930.1	---	C2H2 and C2HC zinc fingers superfamily protein
	maker-Scf02100-augustus-gene-0.1-mRNA-1	6.08041	3.0345e-20	---	---	---
	augustus_masked-Scf00095-processed-gene-4.7-mRNA-1	1.46695	3.07355e-20	AT1G74380.1	XXT5	xyloglucan xylosyltransferase 5
	maker-Scf00002-augustus-gene-24.5-mRNA-1	-2.39582	3.59962e-20	AT1G69200.1	FLN2	fructokinase-like 2
	augustus_masked-Scf00527-processed-gene-0.1-mRNA-1	7.1029	3.59962e-20	AT2G18690.1	---	unknown protein; FUNCTIONS IN: molecular_function unknown; INVOLVED IN: biological_process unknown; LOCATED IN: membrane; EXPRESSED IN: 17 plant structures; EXPRESSED DURING: 9 growth stages; CONTAINS InterPro DOMAIN/s: Protein of unknown function DUF975 (InterPro:IPR010380); BEST Arabidopsis thaliana protein match is: unknown protein (TAIR:AT2G18680.1); Has 213 Blast hits to 211 proteins in 20 s…
	maker-Scf00147-augustus-gene-7.9-mRNA-1	0.820928	3.66452e-20	AT5G18610.2	---	Protein kinase superfamily protein
	maker-Scf00022-augustus-gene-18.7-mRNA-1	1.13623	3.73786e-20	AT3G54440.1	---	glycoside hydrolase family 2 protein
	augustus_masked-Scf00010-processed-gene-18.2-mRNA-1	6.97834	4.1337e-20	AT1G78390.1	NCED9, ATNCED9	nine-cis-epoxycarotenoid dioxygenase 9
	maker-Scf00002-augustus-gene-20.7-mRNA-1	2.10286	4.41937e-20	AT5G42400.1	ATXR7, SDG25	SET domain protein 25
	augustus_masked-Scf00623-processed-gene-1.4-mRNA-1	2.32592	4.53703e-20	AT5G49525.1	---	unknown protein; Has 23 Blast hits to 23 proteins in 7 species: Archae - 0; Bacteria - 0; Metazoa - 0; Fungi - 0; Plants - 23; Viruses - 0; Other Eukaryotes - 0 (source: NCBI BLink).
	maker-Scf34789-augustus-gene-0.1-mRNA-1	-3.44316	4.76825e-20	AT1G64390.1	AtGH9C2, GH9C2	glycosyl hydrolase 9C2
	maker-Scf00535-augustus-gene-1.6-mRNA-1	-2.24666	5.68378e-20	AT1G08380.1	PSAO	photosystem I subunit O
	maker-Scf00007-augustus-gene-17.11-mRNA-1	2.01984	8.0408e-20	AT2G40000.1	HSPRO2, ATHSPRO2	ortholog of sugar beet HS1 PRO-1 2
	maker-Scf00983-augustus-gene-0.4-mRNA-1	-1.72053	8.0408e-20	AT5G54090.1	---	DNA mismatch repair protein MutS, type 2
	maker-Scf00038-augustus-gene-2.3-mRNA-1	2.61771	9.07814e-20	AT3G04070.1	anac047, NAC047	NAC domain containing protein 47
	maker-Scf08754-augustus-gene-0.1-mRNA-1	1.48052	1.06333e-19	AT4G11000.1	---	Ankyrin repeat family protein
	maker-Scf00096-augustus-gene-7.10-mRNA-1	-0.869471	1.15351e-19	AT5G05170.1	CESA3, IXR1, ATCESA3, ATH-B, CEV1	Cellulose synthase family protein
	augustus_masked-Scf00075-processed-gene-9.3-mRNA-1	-4.35125	1.16671e-19	#N/A	#N/A	#N/A
	maker-Scf00149-augustus-gene-7.18-mRNA-1	-3.8305	1.41222e-19	AT5G56850.1	---	unknown protein; EXPRESSED IN: 21 plant structures; EXPRESSED DURING: 13 growth stages; Has 35333 Blast hits to 34131 proteins in 2444 species: Archae - 798; Bacteria - 22429; Metazoa - 974; Fungi - 991; Plants - 531; Viruses - 0; Other Eukaryotes - 9610 (source: NCBI BLink).
	maker-Scf00205-augustus-gene-4.7-mRNA-1	1.57651	1.65573e-19	AT4G29130.1	ATHXK1, GIN2, HXK1	hexokinase 1
	augustus_masked-Scf04665-processed-gene-0.0-mRNA-1	1.43257	1.74723e-19	AT1G71070.1	---	Core-2/I-branching beta-1,6-N-acetylglucosaminyltransferase family protein
	augustus_masked-Scf01194-processed-gene-0.7-mRNA-1	2.02763	1.91296e-19	AT4G02350.1	SEC15B	exocyst complex component sec15B
	maker-Scf00096-augustus-gene-7.13-mRNA-1	2.55102	1.91296e-19	AT3G57550.2	AGK2, GK-2	guanylate kinase
	augustus_masked-Scf00089-processed-gene-8.2-mRNA-1	6.28973	2.03059e-19	AT5G64660.1	ATCMPG2, CMPG2	CYS, MET, PRO, and GLY protein 2
	augustus_masked-Scf00174-processed-gene-2.4-mRNA-1	4.39759	2.03059e-19	AT1G55920.1	ATSERAT2;1, SAT5, SAT1, SERAT2;1	serine acetyltransferase 2;1
	maker-Scf00713-augustus-gene-0.6-mRNA-1	1.32493	2.11536e-19	---	---	---
	augustus_masked-Scf07194-processed-gene-0.2-mRNA-1	-1.15431	2.67641e-19	AT4G23840.1	---	Leucine-rich repeat (LRR) family protein
	augustus_masked-Scf00248-processed-gene-2.8-mRNA-1	1.88111	2.87222e-19	AT1G78310.1	---	VQ motif-containing protein
	maker-Scf00243-augustus-gene-1.8-mRNA-1	-2.09841	2.88162e-19	AT3G56690.1	CIP111	Cam interacting protein 111
	maker-Scf00207-augustus-gene-2.5-mRNA-1	2.3657	3.14718e-19	AT3G12560.1	TRFL9, ATTBP2	TRF-like 9
	maker-Scf00072-augustus-gene-4.5-mRNA-1	1.18824	3.2986e-19	AT5G60640.1	ATPDIL1-4, PDI2, ATPDI2, PDIL1-4	PDI-like 1-4
	maker-Scf00028-augustus-gene-4.1-mRNA-1	5.00513	3.70179e-19	AT3G47340.1	ASN1, DIN6, AT-ASN1	glutamine-dependent asparagine synthase 1
	maker-Scf00126-augustus-gene-8.12-mRNA-1	1.95922	3.73326e-19	AT2G38470.1	WRKY33, ATWRKY33	WRKY DNA-binding protein 33
	maker-Scf00007-augustus-gene-19.9-mRNA-1	-2.97594	4.25064e-19	AT2G29690.1	ASA2, ATHANSYNAB	anthranilate synthase 2
	maker-Scf00039-augustus-gene-0.2-mRNA-1	1.71996	4.25064e-19	AT4G30110.1	HMA2, ATHMA2	heavy metal atpase 2
	maker-Scf03111-augustus-gene-0.3-mRNA-1	-2.44672	5.12463e-19	AT5G14210.1	---	Leucine-rich repeat protein kinase family protein
	augustus_masked-Scf00030-processed-gene-7.5-mRNA-1	5.72983	5.21991e-19	AT3G53820.1	---	C2H2 and C2HC zinc fingers superfamily protein
	maker-Scf00083-augustus-gene-0.5-mRNA-1	2.88215	5.45048e-19	AT5G37710.1	---	alpha/beta-Hydrolases superfamily protein
	augustus_masked-Scf00832-processed-gene-0.7-mRNA-1	3.06175	5.64505e-19	AT5G43260.1	---	chaperone protein dnaJ-related
	augustus_masked-Scf00002-processed-gene-1.8-mRNA-1	1.10253	7.02158e-19	AT5G19780.1	TUA5	tubulin alpha-5
	augustus_masked-Scf00154-processed-gene-6.2-mRNA-1	3.51024	7.0949e-19	AT1G27730.1	STZ, ZAT10	salt tolerance zinc finger
	augustus_masked-Scf00063-processed-gene-10.1-mRNA-1	1.34187	7.25121e-19	AT1G55680.1	---	Transducin/WD40 repeat-like superfamily protein
	maker-Scf00121-augustus-gene-7.4-mRNA-1	2.66604	7.27796e-19	AT1G70760.1	CRR23	inorganic carbon transport protein-related
	maker-Scf00208-augustus-gene-4.7-mRNA-1	2.06141	7.75995e-19	AT4G35730.1	---	Regulator of Vps4 activity in the MVB pathway protein
	maker-Scf00106-augustus-gene-3.6-mRNA-1	2.30025	8.19989e-19	AT5G65210.5	TGA1	bZIP transcription factor family protein
	maker-Scf00618-augustus-gene-1.9-mRNA-1	-1.77766	9.33772e-19	AT5G39660.2	CDF2	cycling DOF factor 2
	maker-Scf00304-augustus-gene-0.7-mRNA-1	1.40897	9.50122e-19	AT1G71990.1	FUT13, ATFUT13, FUCTC, FT4-M, ATFT4	fucosyltransferase 13
	maker-Scf00195-augustus-gene-0.9-mRNA-1	2.5102	1.00499e-18	AT5G09430.1	---	alpha/beta-Hydrolases superfamily protein
	maker-Scf00177-augustus-gene-0.9-mRNA-1	-1.79522	1.05385e-18	AT5G16400.1	TRXF2, ATF2	thioredoxin F2
	augustus_masked-Scf00249-processed-gene-4.7-mRNA-1	1.01065	1.09056e-18	#N/A	#N/A	#N/A
	maker-Scf00054-augustus-gene-12.6-mRNA-1	2.35356	1.29283e-18	---	---	---
	augustus_masked-Scf27561-processed-gene-0.0-mRNA-1	3.20747	1.33533e-18	AT5G55090.1	MAPKKK15	mitogen-activated protein kinase kinase kinase 15
	maker-Scf00099-augustus-gene-8.8-mRNA-1	-1.84442	1.5141e-18	AT2G22490.1	CYCD2;1, ATCYCD2;1	Cyclin D2;1
	augustus_masked-Scf00269-processed-gene-3.2-mRNA-1	2.65653	1.70599e-18	#N/A	#N/A	#N/A
	maker-Scf00808-augustus-gene-0.11-mRNA-1	0.857637	1.8553e-18	AT2G42670.1	---	Protein of unknown function (DUF1637)
	maker-Scf00146-augustus-gene-2.7-mRNA-1	-4.69359	1.88089e-18	AT5G48960.1	---	HAD-superfamily hydrolase, subfamily IG, 5'-nucleotidase
	maker-Scf00031-augustus-gene-10.6-mRNA-1	7.44725	1.94107e-18	AT3G60520.1	---	unknown protein; BEST Arabidopsis thaliana protein match is: unknown protein (TAIR:AT1G02070.1); Has 107 Blast hits to 107 proteins in 14 species: Archae - 0; Bacteria - 0; Metazoa - 0; Fungi - 0; Plants - 107; Viruses - 0; Other Eukaryotes - 0 (source: NCBI BLink).
	maker-Scf00374-augustus-gene-3.9-mRNA-1	1.48632	2.12961e-18	AT5G13760.1	---	Plasma-membrane choline transporter family protein
	maker-Scf05487-augustus-gene-0.1-mRNA-1	1.64549	2.26593e-18	AT3G44880.1	ACD1, LLS1, PAO	Pheophorbide a oxygenase family protein with Rieske [2Fe-2S] domain
	maker-Scf00352-augustus-gene-1.10-mRNA-1	-3.65625	2.6523e-18	AT1G29980.1	---	Protein of unknown function, DUF642
	maker-Scf00057-augustus-gene-8.5-mRNA-1	1.87416	2.70671e-18	AT2G27090.1	---	Protein of unknown function (DUF630 and DUF632)
	augustus_masked-Scf00018-processed-gene-6.2-mRNA-1	-4.10321	2.96232e-18	AT1G55670.1	PSAG	photosystem I subunit G
	maker-Scf00381-augustus-gene-0.9-mRNA-1	2.04798	3.28114e-18	AT2G30970.2	ASP1	aspartate aminotransferase 1
	maker-Scf00317-augustus-gene-0.6-mRNA-1	-3.9266	4.04868e-18	AT5G14320.1	---	Ribosomal protein S13/S18 family
	maker-Scf00034-augustus-gene-12.11-mRNA-1	5.24515	4.37976e-18	AT2G43120.1	---	RmlC-like cupins superfamily protein
	augustus_masked-Scf24981-processed-gene-0.0-mRNA-1	-3.33943	4.44089e-18	AT5G21105.3	---	Plant L-ascorbate oxidase
	maker-Scf00130-augustus-gene-7.6-mRNA-1	4.23955	4.53653e-18	AT5G02230.2	---	Haloacid dehalogenase-like hydrolase (HAD) superfamily protein
	maker-Scf00620-augustus-gene-0.6-mRNA-1	2.36651	4.61324e-18	AT2G41370.1	BOP2	Ankyrin repeat family protein / BTB/POZ domain-containing protein
	maker-Scf00339-augustus-gene-2.5-mRNA-1	-2.50187	4.76214e-18	AT5G21950.1	---	alpha/beta-Hydrolases superfamily protein
	maker-Scf00077-augustus-gene-9.6-mRNA-1	-1.07092	4.945e-18	AT3G06400.2	CHR11	CHR11
	augustus_masked-Scf00170-processed-gene-4.1-mRNA-1	1.74736	5.79688e-18	AT3G63060.1	EDL3	EID1-like 3
	maker-Scf00061-augustus-gene-11.10-mRNA-1	-4.17953	5.85191e-18	AT5G09840.1	---	Putative endonuclease or glycosyl hydrolase
	maker-Scf00211-augustus-gene-3.9-mRNA-1	2.77622	6.12983e-18	AT4G36990.1	HSF4, HSFB1, AT-HSFB1, ATHSF4	heat shock factor 4
	maker-Scf00038-augustus-gene-7.5-mRNA-1	-1.32108	6.26591e-18	AT3G21100.2	---	RNA-binding (RRM/RBD/RNP motifs) family protein
	maker-Scf00060-augustus-gene-11.4-mRNA-1	2.96582	6.27328e-18	AT5G52560.1	ATUSP, USP	UDP-sugar pyrophosphorylase
	maker-Scf00023-augustus-gene-9.5-mRNA-1	2.2335	6.35561e-18	AT5G38220.3	---	alpha/beta-Hydrolases superfamily protein
	maker-Scf00039-augustus-gene-14.5-mRNA-1	1.44572	6.35666e-18	AT2G24520.1	AHA5, HA5	H(+)-ATPase 5
	augustus_masked-Scf01371-processed-gene-0.5-mRNA-1	-5.23144	6.58355e-18	AT1G31320.1	LBD4	LOB domain-containing protein 4
	maker-Scf00054-augustus-gene-13.9-mRNA-1	-3.27465	7.43182e-18	AT1G61520.3	LHCA3	photosystem I light harvesting complex gene 3
	maker-Scf00003-augustus-gene-24.12-mRNA-1	1.44941	8.22062e-18	---	---	---
	augustus_masked-Scf00066-processed-gene-12.10-mRNA-1	3.34628	8.27583e-18	AT3G51990.1	---	Protein kinase superfamily protein
	maker-Scf00156-augustus-gene-7.9-mRNA-1	7.6018	8.34525e-18	AT2G32540.1	ATCSLB04, CSLB04, ATCSLB4	cellulose synthase-like B4
	maker-Scf00001-augustus-gene-7.6-mRNA-1	3.23624	8.94628e-18	AT1G12940.1	ATNRT2.5, NRT2.5	nitrate transporter2.5
	augustus_masked-Scf00191-processed-gene-2.1-mRNA-1	4.09436	9.17682e-18	AT4G11650.1	ATOSM34, OSM34	osmotin 34
	augustus_masked-Scf00300-processed-gene-4.1-mRNA-1	4.05212	9.28072e-18	AT3G50400.1	---	GDSL-like Lipase/Acylhydrolase superfamily protein
	maker-Scf00253-augustus-gene-0.6-mRNA-1	1.95208	9.35371e-18	AT3G08760.1	ATSIK	Protein kinase superfamily protein
	maker-Scf00204-augustus-gene-4.7-mRNA-1	1.05452	9.84898e-18	AT3G29400.1	ATEXO70E1, EXO70E1	exocyst subunit exo70 family protein E1
	maker-Scf00111-augustus-gene-9.15-mRNA-1	3.00238	1.10574e-17	AT4G36210.3	---	Protein of unknown function (DUF726)
	maker-Scf00094-augustus-gene-5.9-mRNA-1	5.23465	1.1325e-17	AT4G34150.1	---	Calcium-dependent lipid-binding (CaLB domain) family protein
	maker-Scf00131-augustus-gene-2.5-mRNA-1	-0.891998	1.20384e-17	AT5G24470.1	APRR5, PRR5	pseudo-response regulator 5
	maker-Scf00243-augustus-gene-2.4-mRNA-1	1.25695	1.267e-17	AT1G09810.1	ECT11	evolutionarily conserved C-terminal region 11
	maker-Scf00057-augustus-gene-6.6-mRNA-1	1.23372	1.34673e-17	AT5G07960.1	---	unknown protein; CONTAINS InterPro DOMAIN/s: Uncharacterised protein family UPF0139 (InterPro:IPR005351); Has 193 Blast hits to 193 proteins in 75 species: Archae - 0; Bacteria - 0; Metazoa - 130; Fungi - 0; Plants - 52; Viruses - 0; Other Eukaryotes - 11 (source: NCBI BLink).
	maker-Scf00013-augustus-gene-7.5-mRNA-1	1.38732	1.45173e-17	AT3G44110.1	ATJ3, ATJ	DNAJ homologue 3
	augustus_masked-Scf02510-processed-gene-0.0-mRNA-1	-4.07819	1.49146e-17	AT5G14320.2	---	Ribosomal protein S13/S18 family
	maker-Scf00040-augustus-gene-6.9-mRNA-1	-2.8052	1.8519e-17	AT3G19960.1	ATM1	myosin 1
	maker-Scf00118-augustus-gene-5.5-mRNA-1	-2.46329	1.85979e-17	AT2G43710.2	SSI2, FAB2	Plant stearoyl-acyl-carrier-protein desaturase family protein
	maker-Scf00533-augustus-gene-1.7-mRNA-1	-2.91941	1.89974e-17	AT3G02380.1	COL2, ATCOL2	CONSTANS-like 2
	maker-Scf00049-augustus-gene-3.7-mRNA-1	4.22721	1.92061e-17	AT4G16260.1	---	Glycosyl hydrolase superfamily protein
	maker-Scf08328-augustus-gene-0.1-mRNA-1	1.90457	1.92634e-17	---	---	---
	maker-Scf00956-augustus-gene-0.3-mRNA-1	8.04124	2.11575e-17	AT1G52340.1	ABA2, SIS4, GIN1, SDR1, ISI4, SRE1, ATABA2, ATSDR1	NAD(P)-binding Rossmann-fold superfamily protein
	augustus_masked-Scf00432-processed-gene-1.1-mRNA-1	-3.35785	2.27383e-17	AT1G08550.2	NPQ1, AVDE1	non-photochemical quenching 1
	maker-Scf00078-augustus-gene-10.7-mRNA-1	1.66322	2.35484e-17	AT4G00740.1	---	S-adenosyl-L-methionine-dependent methyltransferases superfamily protein
	maker-Scf00194-augustus-gene-1.3-mRNA-1	3.77698	2.48993e-17	#N/A	#N/A	#N/A
	augustus_masked-Scf00034-processed-gene-11.3-mRNA-1	5.45535	3.23398e-17	AT1G50590.1	---	RmlC-like cupins superfamily protein
	augustus_masked-Scf00124-processed-gene-5.2-mRNA-1	4.10203	3.4037e-17	AT1G27730.1	STZ, ZAT10	salt tolerance zinc finger
	maker-Scf00097-augustus-gene-0.6-mRNA-1	3.55541	3.40809e-17	AT1G80380.2	---	P-loop containing nucleoside triphosphate hydrolases superfamily protein
	maker-Scf01259-augustus-gene-0.4-mRNA-1	4.02204	3.41952e-17	AT3G52820.1	ATPAP22, PAP22	purple acid phosphatase 22
	maker-Scf00071-augustus-gene-2.5-mRNA-1	1.02743	3.42442e-17	AT1G15690.1	AVP1, ATAVP3, AVP-3, AtVHP1;1	Inorganic H pyrophosphatase family protein
	maker-Scf00030-augustus-gene-3.9-mRNA-1	2.65992	4.47557e-17	AT1G07570.1	APK1A, APK1	Protein kinase superfamily protein
	maker-Scf00422-augustus-gene-1.2-mRNA-1	4.11035	5.5393e-17	AT5G47560.1	ATTDT, ATSDAT, TDT	tonoplast dicarboxylate transporter
	maker-Scf00026-augustus-gene-3.9-mRNA-1	1.43282	5.5811e-17	AT5G04260.1	WCRKC2	WCRKC thioredoxin 2
	maker-Scf00583-augustus-gene-1.15-mRNA-1	7.58339	5.8751e-17	AT3G13750.1	BGAL1	beta galactosidase 1
	maker-Scf00004-augustus-gene-30.6-mRNA-1	4.96738	6.75123e-17	AT5G43060.1	---	Granulin repeat cysteine protease family protein
	maker-Scf00010-augustus-gene-12.8-mRNA-1	1.39693	6.95791e-17	AT3G54340.1	AP3, ATAP3	K-box region and MADS-box transcription factor family protein
	augustus_masked-Scf00235-processed-gene-5.4-mRNA-1	-2.9518	7.00439e-17	AT1G22370.2	AtUGT85A5, UGT85A5	UDP-glucosyl transferase 85A5
	maker-Scf00069-augustus-gene-7.7-mRNA-1	-2.23863	7.41332e-17	AT5G06390.1	FLA17	FASCICLIN-like arabinogalactan protein 17 precursor
	maker-Scf00915-augustus-gene-0.10-mRNA-1	1.95623	7.43365e-17	AT2G20515.1	---	unknown protein; FUNCTIONS IN: molecular_function unknown; INVOLVED IN: biological_process unknown; LOCATED IN: endomembrane system; EXPRESSED IN: 16 plant structures; EXPRESSED DURING: 7 growth stages; Has 71 Blast hits to 71 proteins in 14 species: Archae - 0; Bacteria - 0; Metazoa - 0; Fungi - 0; Plants - 71; Viruses - 0; Other Eukaryotes - 0 (source: NCBI BLink).
	augustus_masked-Scf00169-processed-gene-2.0-mRNA-1	-4.99246	8.09624e-17	AT1G03130.1	PSAD-2	photosystem I subunit D-2
	augustus_masked-Scf00139-processed-gene-8.3-mRNA-1	-3.63636	9.05148e-17	AT5G51550.1	EXL3	EXORDIUM like 3
	maker-Scf01194-augustus-gene-0.10-mRNA-1	3.33055	9.69382e-17	AT4G15910.1	ATDI21, DI21	drought-induced 21
	maker-Scf00674-augustus-gene-1.5-mRNA-1	2.90646	1.05397e-16	AT3G01170.1	---	Ribosomal protein L34e superfamily protein
	maker-Scf00265-augustus-gene-1.13-mRNA-1	4.84788	1.05775e-16	AT3G54100.1	---	O-fucosyltransferase family protein
	augustus_masked-Scf00099-processed-gene-0.2-mRNA-1	-1.30852	1.10277e-16	AT3G22330.1	PMH2, ATRH53	putative mitochondrial RNA helicase 2
	maker-Scf01718-augustus-gene-0.1-mRNA-1	2.84045	1.13486e-16	AT3G57520.1	AtSIP2, SIP2	seed imbibition 2
	maker-Scf00168-augustus-gene-0.4-mRNA-1	-1.87145	1.15063e-16	AT1G03530.1	ATNAF1, NAF1	nuclear assembly factor 1
	augustus_masked-Scf00414-processed-gene-2.1-mRNA-1	-2.88185	1.15344e-16	#N/A	#N/A	#N/A
	maker-Scf00271-augustus-gene-4.9-mRNA-1	2.21804	1.15535e-16	AT3G10740.1	ASD1, ARAF1, ARAF, ATASD1	alpha-L-arabinofuranosidase 1
	maker-Scf00953-augustus-gene-0.10-mRNA-1	1.76583	1.20605e-16	#N/A	#N/A	#N/A
	augustus_masked-Scf00145-processed-gene-4.4-mRNA-1	-4.21633	1.22361e-16	AT1G20340.1	DRT112, PETE2	Cupredoxin superfamily protein
	maker-Scf00022-augustus-gene-9.5-mRNA-1	1.99197	1.27708e-16	AT4G33150.2	---	lysine-ketoglutarate reductase/saccharopine dehydrogenase bifunctional enzyme
	augustus_masked-Scf00022-processed-gene-10.1-mRNA-1	3.75238	1.30393e-16	AT1G53820.1	---	RING/U-box superfamily protein
	augustus_masked-Scf00002-processed-gene-4.3-mRNA-1	-1.11008	1.32947e-16	AT1G03130.1	PSAD-2	photosystem I subunit D-2
	maker-Scf00226-augustus-gene-5.17-mRNA-1	1.35102	1.33115e-16	AT1G10740.4	---	alpha/beta-Hydrolases superfamily protein
	maker-Scf01340-augustus-gene-0.5-mRNA-1	-3.47872	1.50925e-16	AT5G13630.1	GUN5, CCH, CHLH, CCH1, ABAR	magnesium-chelatase subunit chlH, chloroplast, putative / Mg-protoporphyrin IX chelatase, putative (CHLH)
	maker-Scf00451-augustus-gene-0.2-mRNA-1	-3.92797	1.51786e-16	AT3G47470.1	LHCA4, CAB4	light-harvesting chlorophyll-protein complex I subunit A4
	augustus_masked-Scf00052-processed-gene-7.1-mRNA-1	2.70961	1.55746e-16	---	---	---
	maker-Scf00098-augustus-gene-10.14-mRNA-1	-2.71427	1.60183e-16	AT2G38500.1	---	2-oxoglutarate (2OG) and Fe(II)-dependent oxygenase superfamily protein
	augustus_masked-Scf00010-processed-gene-16.0-mRNA-1	-2.26163	1.78647e-16	AT2G37050.2	---	Leucine-rich repeat protein kinase family protein
	maker-Scf02416-augustus-gene-0.1-mRNA-1	-3.22249	1.85111e-16	AT3G54890.4	LHCA1	photosystem I light harvesting complex gene 1
	maker-Scf00057-augustus-gene-0.6-mRNA-1	-2.01343	1.97027e-16	AT1G24764.1	ATMAP70-2, MAP70-2	microtubule-associated proteins 70-2
	maker-Scf01465-augustus-gene-0.3-mRNA-1	1.9546	2.02776e-16	AT5G14120.1	---	Major facilitator superfamily protein
	maker-Scf00323-augustus-gene-4.5-mRNA-1	2.32311	2.11006e-16	#N/A	#N/A	#N/A
	maker-Scf00032-augustus-gene-13.11-mRNA-1	1.87631	2.3393e-16	AT4G03140.1	---	NAD(P)-binding Rossmann-fold superfamily protein
	augustus_masked-Scf00004-processed-gene-5.5-mRNA-1	3.31996	2.4122e-16	AT2G38470.1	WRKY33, ATWRKY33	WRKY DNA-binding protein 33
	maker-Scf00001-augustus-gene-23.8-mRNA-1	-1.69819	2.60633e-16	AT1G62400.1	HT1	Protein kinase superfamily protein
	augustus_masked-Scf02082-processed-gene-0.0-mRNA-1	3.62389	2.63891e-16	AT3G63380.1	---	ATPase E1-E2 type family protein / haloacid dehalogenase-like hydrolase family protein
	maker-Scf00138-augustus-gene-0.3-mRNA-1	1.19441	2.67931e-16	#N/A	#N/A	#N/A
	augustus_masked-Scf00550-processed-gene-1.2-mRNA-1	4.5632	2.7773e-16	#N/A	#N/A	#N/A
	maker-Scf00073-augustus-gene-1.6-mRNA-1	1.6491	2.92818e-16	AT1G29690.1	CAD1	MAC/Perforin domain-containing protein
	maker-Scf00110-augustus-gene-4.7-mRNA-1	2.16926	3.3055e-16	---	---	---
	maker-Scf00278-augustus-gene-2.7-mRNA-1	2.27701	3.47469e-16	AT4G38060.2	---	unknown protein; BEST Arabidopsis thaliana protein match is: unknown protein (TAIR:AT5G65480.1); Has 35333 Blast hits to 34131 proteins in 2444 species: Archae - 798; Bacteria - 22429; Metazoa - 974; Fungi - 991; Plants - 531; Viruses - 0; Other Eukaryotes - 9610 (source: NCBI BLink).
	maker-Scf00057-augustus-gene-4.6-mRNA-1	-3.08582	3.56089e-16	AT3G56940.1	CRD1, CHL27, ACSF	dicarboxylate diiron protein, putative (Crd1)
	augustus_masked-Scf04942-processed-gene-0.0-mRNA-1	3.6719	3.62316e-16	AT1G55230.1	---	Family of unknown function (DUF716)
	maker-Scf00214-augustus-gene-2.8-mRNA-1	-2.58042	3.82312e-16	AT5G67385.1	---	Phototropic-responsive NPH3 family protein
	maker-Scf01702-augustus-gene-0.6-mRNA-1	1.54527	3.93898e-16	AT3G26935.1	---	DHHC-type zinc finger family protein
	maker-Scf00280-augustus-gene-4.9-mRNA-1	1.692	4.18041e-16	#N/A	#N/A	#N/A
	augustus_masked-Scf00245-processed-gene-0.1-mRNA-1	-5.2128	4.30328e-16	AT1G03600.1	PSB27	photosystem II family protein
	maker-Scf00237-augustus-gene-4.6-mRNA-1	0.955889	4.80156e-16	AT4G28910.3	NINJA	novel interactor of JAZ
	maker-Scf00087-augustus-gene-8.6-mRNA-1	1.58019	4.92834e-16	AT2G39970.1	---	Mitochondrial substrate carrier family protein
	maker-Scf00328-augustus-gene-3.15-mRNA-1	-1.07368	5.09847e-16	AT2G30990.2	---	Protein of unknown function (DUF688)
	augustus_masked-Scf00159-processed-gene-2.3-mRNA-1	1.77658	5.30327e-16	AT2G02870.3	---	Galactose oxidase/kelch repeat superfamily protein
	augustus_masked-Scf03935-processed-gene-0.0-mRNA-1	-2.87994	5.56545e-16	AT2G04780.2	FLA7	FASCICLIN-like arabinoogalactan 7
	augustus_masked-Scf00007-processed-gene-26.2-mRNA-1	1.74898	5.6027e-16	AT5G58620.1	---	zinc finger (CCCH-type) family protein
	maker-Scf03979-augustus-gene-0.1-mRNA-1	4.15478	5.76009e-16	AT4G11070.1	WRKY41, AtWRKY41	WRKY family transcription factor
	augustus_masked-Scf00956-processed-gene-0.1-mRNA-1	5.55791	5.98001e-16	AT2G13620.1	ATCHX15, CHX15	cation/hydrogen exchanger 15
	augustus_masked-Scf00056-processed-gene-5.4-mRNA-1	3.60206	6.50981e-16	AT2G22500.1	UCP5, ATPUMP5, DIC1	uncoupling protein 5
	maker-Scf00110-augustus-gene-0.4-mRNA-1	3.27404	6.84362e-16	AT3G16240.1	DELTA-TIP, TIP2;1, DELTA-TIP1, AQP1, ATTIP2;1	delta tonoplast integral protein
	augustus_masked-Scf00169-processed-gene-5.1-mRNA-1	1.24164	6.93328e-16	AT2G41900.1	---	CCCH-type zinc finger protein with ARM repeat domain
	augustus_masked-Scf00102-processed-gene-3.1-mRNA-1	-2.35917	7.01969e-16	---	---	---
	maker-Scf00186-augustus-gene-4.4-mRNA-1	-3.05955	7.01969e-16	AT1G65450.1	---	HXXXD-type acyl-transferase family protein
	maker-Scf00061-augustus-gene-2.4-mRNA-1	1.35627	7.19584e-16	AT5G47910.1	RBOHD, ATRBOHD	respiratory burst oxidase homologue D
	maker-Scf00017-augustus-gene-15.6-mRNA-1	2.32282	7.40927e-16	AT5G01990.1	---	Auxin efflux carrier family protein
	maker-Scf00092-augustus-gene-10.7-mRNA-1	-3.31975	7.59593e-16	AT5G03760.1	ATCSLA09, CSLA09, ATCSLA9, CSLA9, RAT4	Nucleotide-diphospho-sugar transferases superfamily protein
	maker-Scf00039-augustus-gene-8.10-mRNA-1	2.57987	7.99267e-16	AT4G31550.1	WRKY11, ATWRKY11	WRKY DNA-binding protein 11
	maker-Scf00254-augustus-gene-3.9-mRNA-1	1.26806	8.14218e-16	AT5G14040.1	PHT3;1	phosphate transporter 3;1
	augustus_masked-Scf00024-processed-gene-17.2-mRNA-1	-2.3454	8.29753e-16	AT2G44830.1	---	Protein kinase superfamily protein
	maker-Scf01111-augustus-gene-0.9-mRNA-1	-2.91839	8.44953e-16	AT1G64150.1	---	Uncharacterized protein family (UPF0016)
	augustus_masked-Scf00059-processed-gene-13.8-mRNA-1	2.70059	8.59105e-16	AT5G24460.1	---	unknown protein; INVOLVED IN: biological_process unknown; LOCATED IN: cell wall; EXPRESSED IN: 24 plant structures; EXPRESSED DURING: 15 growth stages; Has 1807 Blast hits to 1807 proteins in 277 species: Archae - 0; Bacteria - 0; Metazoa - 736; Fungi - 347; Plants - 385; Viruses - 0; Other Eukaryotes - 339 (source: NCBI BLink).
	maker-Scf00722-augustus-gene-1.6-mRNA-1	-0.887569	9.77218e-16	AT3G22990.1	LFR	ARM repeat superfamily protein
	augustus_masked-Scf00005-processed-gene-4.2-mRNA-1	2.54259	1.02287e-15	AT1G23870.1	ATTPS9, TPS9	trehalose-phosphatase/synthase 9
	maker-Scf00376-augustus-gene-3.9-mRNA-1	-1.76273	1.05181e-15	AT1G45207.2	---	Remorin family protein
	maker-Scf00103-augustus-gene-8.7-mRNA-1	-3.42236	1.0536e-15	AT5G44790.1	RAN1, HMA7	copper-exporting ATPase / responsive-to-antagonist 1 / copper-transporting ATPase (RAN1)
	maker-Scf00760-augustus-gene-0.8-mRNA-1	-0.998489	1.11252e-15	AT3G26935.1	---	DHHC-type zinc finger family protein
	maker-Scf00204-augustus-gene-4.8-mRNA-1	-1.87523	1.11763e-15	AT5G39210.1	CRR7	chlororespiratory reduction 7
	maker-Scf00020-augustus-gene-10.7-mRNA-1	-1.43336	1.14831e-15	AT2G01210.1	---	Leucine-rich repeat protein kinase family protein
	maker-Scf00706-augustus-gene-1.11-mRNA-1	1.64542	1.23531e-15	AT1G20970.1	---	FUNCTIONS IN: molecular_function unknown; INVOLVED IN: biological_process unknown; LOCATED IN: plasma membrane, vacuole; EXPRESSED IN: guard cell, cultured cell; BEST Arabidopsis thaliana protein match is: proton pump interactor 1 (TAIR:AT4G27500.1); Has 30201 Blast hits to 17322 proteins in 780 species: Archae - 12; Bacteria - 1396; Metazoa - 17338; Fungi - 3422; Plants - 5037; Viruses - 0; Othe…
	maker-Scf02187-augustus-gene-0.1-mRNA-1	-2.23435	1.33278e-15	AT4G15210.1	ATBETA-AMY, AT-BETA-AMY, RAM1, BMY1, BAM5	beta-amylase 5
	maker-Scf00002-augustus-gene-17.7-mRNA-1	-3.04179	1.35667e-15	AT3G24330.1	---	O-Glycosyl hydrolases family 17 protein
	augustus_masked-Scf00066-processed-gene-12.5-mRNA-1	-3.73398	1.41024e-15	AT1G60950.1	FEDA, ATFD2	2Fe-2S ferredoxin-like superfamily protein
	augustus_masked-Scf00202-processed-gene-6.3-mRNA-1	2.77378	1.48121e-15	AT1G04330.1	---	unknown protein; FUNCTIONS IN: molecular_function unknown; INVOLVED IN: biological_process unknown; LOCATED IN: chloroplast; BEST Arabidopsis thaliana protein match is: unknown protein (TAIR:AT3G23170.1); Has 74 Blast hits to 74 proteins in 6 species: Archae - 0; Bacteria - 0; Metazoa - 0; Fungi - 0; Plants - 74; Viruses - 0; Other Eukaryotes - 0 (source: NCBI BLink).
	augustus_masked-Scf00099-processed-gene-9.3-mRNA-1	1.26046	1.52074e-15	AT1G28390.1	---	Protein kinase superfamily protein
	maker-Scf00068-augustus-gene-5.3-mRNA-1	1.3632	1.70258e-15	AT3G18750.3	WNK6	with no lysine (K) kinase 6
	maker-Scf00324-augustus-gene-4.7-mRNA-1	-2.37908	1.7507e-15	AT4G27460.1	---	Cystathionine beta-synthase (CBS) family protein
	augustus_masked-Scf00231-processed-gene-5.0-mRNA-1	2.316	1.88111e-15	AT3G52420.1	OEP7, ATOEP7	outer envelope membrane protein 7
	maker-Scf00111-augustus-gene-3.9-mRNA-1	5.08726	1.88403e-15	AT4G36250.1	ALDH3F1	aldehyde dehydrogenase 3F1
	maker-Scf00024-augustus-gene-11.7-mRNA-1	2.1901	1.92169e-15	AT5G47070.1	---	Protein kinase superfamily protein
	augustus_masked-Scf00319-processed-gene-4.3-mRNA-1	1.87283	1.92236e-15	AT3G17510.1	CIPK1, SnRK3.16	CBL-interacting protein kinase 1
	maker-Scf00223-augustus-gene-2.3-mRNA-1	1.81264	1.93639e-15	AT2G13100.1	---	Major facilitator superfamily protein
	maker-Scf00121-augustus-gene-1.13-mRNA-1	2.54737	1.97051e-15	---	---	---
	augustus_masked-Scf16963-processed-gene-0.0-mRNA-1	2.28943	1.9762e-15	#N/A	#N/A	#N/A
	augustus_masked-Scf00227-processed-gene-2.4-mRNA-1	1.57783	2.00286e-15	AT5G03795.1	---	Exostosin family protein
	maker-Scf02430-augustus-gene-0.3-mRNA-1	1.73671	2.04176e-15	AT5G60900.1	RLK1	receptor-like protein kinase 1
	maker-Scf00090-augustus-gene-5.6-mRNA-1	-1.82299	2.04423e-15	#N/A	#N/A	#N/A
	maker-Scf00073-augustus-gene-0.7-mRNA-1	1.2957	2.06847e-15	AT1G29760.1	---	Putative adipose-regulatory protein (Seipin)
	maker-Scf00079-augustus-gene-7.18-mRNA-1	2.2608	2.30699e-15	AT5G20110.1	---	Dynein light chain type 1 family protein
	augustus_masked-Scf00031-processed-gene-11.3-mRNA-1	1.15185	2.46325e-15	AT2G45120.1	---	C2H2-like zinc finger protein
	augustus_masked-Scf00441-processed-gene-0.2-mRNA-1	7.11598	2.66681e-15	AT2G28710.1	---	C2H2-type zinc finger family protein
	augustus_masked-Scf00213-processed-gene-3.0-mRNA-1	-1.00974	2.73171e-15	AT5G44280.1	ATRING1A, RING1A	RING 1A
	maker-Scf00021-augustus-gene-0.2-mRNA-1	-3.7662	2.7655e-15	AT5G49630.1	AAP6	amino acid permease 6
	maker-Scf00096-augustus-gene-0.6-mRNA-1	2.27359	2.86781e-15	AT4G12070.1	---	unknown protein; INVOLVED IN: biological_process unknown; LOCATED IN: plasma membrane; EXPRESSED IN: 22 plant structures; EXPRESSED DURING: 13 growth stages; Has 30201 Blast hits to 17322 proteins in 780 species: Archae - 12; Bacteria - 1396; Metazoa - 17338; Fungi - 3422; Plants - 5037; Viruses - 0; Other Eukaryotes - 2996 (source: NCBI BLink).
	augustus_masked-Scf00128-processed-gene-5.2-mRNA-1	1.57312	2.98784e-15	AT3G22750.1	---	Protein kinase superfamily protein
	maker-Scf00084-augustus-gene-7.7-mRNA-1	-2.81941	3.09623e-15	AT4G28750.1	PSAE-1	Photosystem I reaction centre subunit IV / PsaE protein
	maker-Scf00217-augustus-gene-1.7-mRNA-1	-1.01588	3.23789e-15	AT1G14650.2	---	SWAP (Suppressor-of-White-APricot)/surp domain-containing protein / ubiquitin family protein
	maker-Scf00681-augustus-gene-1.4-mRNA-1	-1.29964	3.23789e-15	AT1G78600.1	LZF1, STH3, DBB3	light-regulated zinc finger protein 1
	maker-Scf00151-augustus-gene-3.5-mRNA-1	1.77332	3.27735e-15	AT5G11580.1	---	Regulator of chromosome condensation (RCC1) family protein
	augustus_masked-Scf00110-processed-gene-9.7-mRNA-1	1.78647	3.37679e-15	AT3G52070.2	---	unknown protein; FUNCTIONS IN: molecular_function unknown; INVOLVED IN: biological_process unknown; LOCATED IN: chloroplast; EXPRESSED IN: 22 plant structures; EXPRESSED DURING: 13 growth stages; Has 23 Blast hits to 23 proteins in 10 species: Archae - 0; Bacteria - 0; Metazoa - 0; Fungi - 0; Plants - 23; Viruses - 0; Other Eukaryotes - 0 (source: NCBI BLink).
	maker-Scf01072-augustus-gene-0.4-mRNA-1	1.28212	3.59551e-15	AT1G61800.1	GPT2, ATGPT2	glucose-6-phosphate/phosphate translocator 2
	maker-Scf03654-augustus-gene-0.5-mRNA-1	1.43971	3.71465e-15	AT1G68580.2	---	agenet domain-containing protein / bromo-adjacent homology (BAH) domain-containing protein
	maker-Scf01527-augustus-gene-0.3-mRNA-1	3.01512	3.72683e-15	#N/A	#N/A	#N/A
	augustus_masked-Scf00145-processed-gene-5.3-mRNA-1	4.29831	3.83353e-15	AT1G76070.1	---	unknown protein; FUNCTIONS IN: molecular_function unknown; INVOLVED IN: biological_process unknown; LOCATED IN: plasma membrane; EXPRESSED IN: 8 plant structures; EXPRESSED DURING: LP.04 four leaves visible, 4 anthesis, petal differentiation and expansion stage; BEST Arabidopsis thaliana protein match is: unknown protein (TAIR:AT1G20310.1); Has 66 Blast hits to 66 proteins in 15 species: Archae -…
	maker-Scf00017-augustus-gene-17.14-mRNA-1	-1.18446	3.87774e-15	AT3G54210.1	---	Ribosomal protein L17 family protein
	maker-Scf01191-augustus-gene-0.2-mRNA-1	-2.29443	4.05883e-15	#N/A	#N/A	#N/A
	maker-Scf00198-augustus-gene-1.10-mRNA-1	0.690187	4.11063e-15	AT1G65280.1	---	DNAJ heat shock N-terminal domain-containing protein
	maker-Scf00014-augustus-gene-9.4-mRNA-1	1.01845	5.01831e-15	AT1G47310.1	---	unknown protein; FUNCTIONS IN: molecular_function unknown; INVOLVED IN: biological_process unknown; LOCATED IN: endomembrane system; EXPRESSED IN: 24 plant structures; EXPRESSED DURING: 13 growth stages; Has 45 Blast hits to 45 proteins in 11 species: Archae - 0; Bacteria - 0; Metazoa - 0; Fungi - 0; Plants - 45; Viruses - 0; Other Eukaryotes - 0 (source: NCBI BLink).
	maker-Scf00756-augustus-gene-0.7-mRNA-1	4.81134	5.01831e-15	---	---	---
	maker-Scf00209-augustus-gene-5.4-mRNA-1	1.59807	5.34874e-15	AT3G44880.1	ACD1, LLS1, PAO	Pheophorbide a oxygenase family protein with Rieske [2Fe-2S] domain
	augustus_masked-Scf00030-processed-gene-6.10-mRNA-1	1.83262	5.96714e-15	AT2G39720.1	RHC2A	RING-H2 finger C2A
	maker-Scf00533-augustus-gene-2.14-mRNA-1	1.83239	6.1692e-15	AT3G02468.1	CPuORF9	conserved peptide upstream open reading frame 9
	augustus_masked-Scf26684-processed-gene-0.0-mRNA-1	-4.08274	6.21711e-15	---	---	---
	maker-Scf00143-augustus-gene-6.9-mRNA-1	1.62072	6.25344e-15	AT5G26030.2	FC1, FC-I, ATFC-I	ferrochelatase 1
	maker-Scf00197-augustus-gene-6.9-mRNA-1	2.04349	6.49206e-15	AT1G03030.1	---	P-loop containing nucleoside triphosphate hydrolases superfamily protein
	maker-Scf00250-augustus-gene-4.9-mRNA-1	-1.40843	6.60265e-15	AT2G42040.1	---	CONTAINS InterPro DOMAIN/s: WRC (InterPro:IPR014977); Has 219 Blast hits to 219 proteins in 19 species: Archae - 0; Bacteria - 0; Metazoa - 3; Fungi - 0; Plants - 215; Viruses - 0; Other Eukaryotes - 1 (source: NCBI BLink).
	maker-Scf00118-augustus-gene-9.9-mRNA-1	1.44241	6.63341e-15	AT3G03080.1	---	Zinc-binding dehydrogenase family protein
	maker-Scf03931-augustus-gene-0.2-mRNA-1	1.36302	6.90437e-15	AT1G07350.2	---	RNA-binding (RRM/RBD/RNP motifs) family protein
	augustus_masked-Scf00068-processed-gene-11.5-mRNA-1	5.00535	6.94355e-15	AT2G46690.1	---	SAUR-like auxin-responsive protein family
	maker-Scf00199-augustus-gene-4.10-mRNA-1	-1.59951	7.08436e-15	AT4G14310.1	---	Transducin/WD40 repeat-like superfamily protein
	maker-Scf00205-augustus-gene-5.9-mRNA-1	2.7245	7.53722e-15	AT5G19740.1	---	Peptidase M28 family protein
	maker-Scf02321-augustus-gene-0.1-mRNA-1	-1.30584	7.69289e-15	#N/A	#N/A	#N/A
	maker-Scf00269-augustus-gene-4.14-mRNA-1	1.54279	7.91615e-15	#N/A	#N/A	#N/A
	augustus_masked-Scf00070-processed-gene-11.0-mRNA-1	1.31741	7.95206e-15	AT1G02500.2	SAM1, SAM-1, MAT1, AtSAM1	S-adenosylmethionine synthetase 1
	maker-Scf00048-augustus-gene-6.12-mRNA-1	-1.87479	8.37279e-15	AT3G21870.1	CYCP2;1	cyclin p2;1
	augustus_masked-Scf01384-processed-gene-0.0-mRNA-1	3.83852	8.92351e-15	#N/A	#N/A	#N/A
	maker-Scf00268-augustus-gene-1.5-mRNA-1	1.01208	9.02554e-15	AT4G00840.1	---	DHHC-type zinc finger family protein
	maker-Scf00172-augustus-gene-0.7-mRNA-1	-1.52147	9.28188e-15	AT5G51830.1	---	pfkB-like carbohydrate kinase family protein
	maker-Scf00217-augustus-gene-6.12-mRNA-1	-3.26686	9.68935e-15	AT4G10340.1	LHCB5	light harvesting complex of photosystem II 5
	maker-Scf00375-augustus-gene-3.10-mRNA-1	-1.79946	1.00606e-14	AT1G01580.1	FRO2, FRD1, ATFRO2	ferric reduction oxidase 2
	augustus_masked-Scf00018-processed-gene-6.7-mRNA-1	1.88839	1.01249e-14	AT5G56250.1	HAP8	hapless 8
	maker-Scf00012-augustus-gene-12.8-mRNA-1	1.5774	1.10975e-14	AT1G67480.2	---	Galactose oxidase/kelch repeat superfamily protein
	maker-Scf00037-augustus-gene-8.13-mRNA-1	4.4209	1.13219e-14	AT1G71000.1	---	Chaperone DnaJ-domain superfamily protein
	augustus_masked-Scf00077-processed-gene-8.3-mRNA-1	2.29931	1.13593e-14	AT1G24620.1	---	EF hand calcium-binding protein family
	augustus_masked-Scf00285-processed-gene-0.3-mRNA-1	2.03466	1.25948e-14	AT1G67340.1	---	HCP-like superfamily protein with MYND-type zinc finger
	maker-Scf00017-augustus-gene-17.9-mRNA-1	-1.17691	1.31267e-14	AT5G58250.1	---	unknown protein; FUNCTIONS IN: molecular_function unknown; INVOLVED IN: biological_process unknown; LOCATED IN: thylakoid, chloroplast; EXPRESSED IN: 22 plant structures; EXPRESSED DURING: 14 growth stages; CONTAINS InterPro DOMAIN/s: Protein of unknown function DUF2488 (InterPro:IPR019616); Has 1807 Blast hits to 1807 proteins in 277 species: Archae - 0; Bacteria - 0; Metazoa - 736; Fungi - 347;…
	maker-Scf00343-augustus-gene-3.21-mRNA-1	2.00591	1.36046e-14	AT5G13080.1	WRKY75, ATWRKY75	WRKY DNA-binding protein 75
	maker-Scf00039-augustus-gene-9.8-mRNA-1	-0.983673	1.39628e-14	---	---	---
	maker-Scf00061-augustus-gene-4.4-mRNA-1	4.25179	1.41096e-14	AT2G25410.1	---	RING/U-box superfamily protein
	augustus_masked-Scf00046-processed-gene-6.3-mRNA-1	-2.09385	1.47633e-14	AT1G03210.1	---	Phenazine biosynthesis PhzC/PhzF protein
	augustus_masked-Scf00120-processed-gene-3.1-mRNA-1	-2.0662	1.55302e-14	AT5G10770.1	---	Eukaryotic aspartyl protease family protein
	maker-Scf00622-augustus-gene-1.10-mRNA-1	1.40406	1.5689e-14	AT3G07200.2	---	RING/U-box superfamily protein
	augustus_masked-Scf00015-processed-gene-1.3-mRNA-1	-2.25833	1.62773e-14	AT2G19640.2	ASHR2	ASH1-related protein 2
	maker-Scf00128-augustus-gene-4.6-mRNA-1	-2.45499	1.72444e-14	AT3G04810.2	ATNEK2, NEK2	NIMA-related kinase 2
	maker-Scf00171-augustus-gene-6.4-mRNA-1	0.808912	1.73754e-14	#N/A	#N/A	#N/A
	augustus_masked-Scf00024-processed-gene-14.3-mRNA-1	-2.35061	1.80798e-14	AT2G33620.4	---	AT hook motif DNA-binding family protein
	augustus_masked-Scf00185-processed-gene-0.1-mRNA-1	1.51539	1.8153e-14	AT4G16120.1	ATSEB1, COBL7, SEB1	COBRA-like protein-7 precursor
	maker-Scf00043-augustus-gene-13.12-mRNA-1	-3.72915	1.84598e-14	AT1G76160.1	sks5	SKU5 similar 5
	augustus_masked-Scf01711-processed-gene-0.0-mRNA-1	2.10144	1.89374e-14	AT3G20660.1	AtOCT4, 4-Oct	organic cation/carnitine transporter4
	augustus_masked-Scf00647-processed-gene-0.2-mRNA-1	-1.82654	1.92852e-14	AT4G21705.1	---	Tetratricopeptide repeat (TPR)-like superfamily protein
	maker-Scf00209-augustus-gene-3.5-mRNA-1	0.801878	1.97948e-14	AT2G27980.1	---	Acyl-CoA N-acyltransferase with RING/FYVE/PHD-type zinc finger domain
	maker-Scf00381-augustus-gene-2.4-mRNA-1	-1.41423	1.99431e-14	AT1G78650.1	POLD3	DNA-directed DNA polymerases
	maker-Scf00278-augustus-gene-1.8-mRNA-1	1.3972	2.2052e-14	AT2G22570.1	ATNIC1, NIC1	nicotinamidase 1
	augustus_masked-Scf00133-processed-gene-6.2-mRNA-1	1.511	2.32727e-14	AT3G46640.2	PCL1	Homeodomain-like superfamily protein
	augustus_masked-Scf06222-processed-gene-0.0-mRNA-1	-3.05298	2.34215e-14	AT5G14410.1	---	unknown protein; Has 23 Blast hits to 23 proteins in 9 species: Archae - 0; Bacteria - 0; Metazoa - 0; Fungi - 0; Plants - 23; Viruses - 0; Other Eukaryotes - 0 (source: NCBI BLink).
	maker-Scf00234-augustus-gene-3.4-mRNA-1	-3.01061	2.46899e-14	#N/A	#N/A	#N/A
	maker-Scf00195-augustus-gene-2.9-mRNA-1	-4.73839	2.4922e-14	AT1G60600.2	ABC4	UbiA prenyltransferase family protein
	maker-Scf00048-augustus-gene-4.10-mRNA-1	-4.42942	2.49728e-14	AT3G01440.1	PQL1, PQL2	PsbQ-like 1
	maker-Scf00071-augustus-gene-0.10-mRNA-1	0.791157	2.62498e-14	AT1G10240.1	FRS11	FAR1-related sequence 11
	maker-Scf00152-augustus-gene-4.4-mRNA-1	1.69601	2.63532e-14	AT3G08860.1	PYD4	PYRIMIDINE 4
	augustus_masked-Scf00396-processed-gene-3.0-mRNA-1	-3.8323	2.66422e-14	---	---	---
	maker-Scf16993-augustus-gene-0.1-mRNA-1	6.7095	2.6661e-14	AT3G06390.1	---	Uncharacterised protein family (UPF0497)
	maker-Scf00300-augustus-gene-4.20-mRNA-1	-0.819547	2.68546e-14	AT3G17090.1	---	Protein phosphatase 2C family protein
	maker-Scf00057-augustus-gene-7.6-mRNA-1	-1.95568	2.68809e-14	AT5G10020.1	---	Leucine-rich receptor-like protein kinase family protein
	augustus_masked-Scf00117-processed-gene-9.5-mRNA-1	-2.45108	2.68809e-14	AT5G60850.1	OBP4	OBF binding protein 4
	augustus_masked-Scf00440-processed-gene-2.4-mRNA-1	-2.40477	2.74894e-14	AT1G59960.1	---	NAD(P)-linked oxidoreductase superfamily protein
	maker-Scf00005-augustus-gene-9.3-mRNA-1	-2.22977	2.79358e-14	AT1G70210.1	CYCD1;1, ATCYCD1;1	CYCLIN D1;1
	maker-Scf00133-augustus-gene-3.7-mRNA-1	1.99893	3.0182e-14	AT2G39700.1	ATEXPA4, ATEXP4, ATHEXPALPHA1.6, EXPA4	expansin A4
	maker-Scf00185-augustus-gene-3.12-mRNA-1	-2.16839	3.075e-14	AT3G62620.1	---	sucrose-phosphatase-related
	maker-Scf00056-augustus-gene-5.9-mRNA-1	-4.85552	3.20895e-14	AT1G09750.1	---	Eukaryotic aspartyl protease family protein
	augustus_masked-Scf00002-processed-gene-3.5-mRNA-1	1.97647	3.28381e-14	AT5G17280.1	---	CONTAINS InterPro DOMAIN/s: Oxidoreductase-like, N-terminal (InterPro:IPR019180); Has 1807 Blast hits to 1807 proteins in 277 species: Archae - 0; Bacteria - 0; Metazoa - 736; Fungi - 347; Plants - 385; Viruses - 0; Other Eukaryotes - 339 (source: NCBI BLink).
	maker-Scf00175-augustus-gene-3.8-mRNA-1	4.87538	3.39263e-14	AT4G32480.1	---	Protein of unknown function (DUF506)
	maker-Scf00129-augustus-gene-5.3-mRNA-1	0.786576	3.54944e-14	AT5G18480.1	PGSIP6	plant glycogenin-like starch initiation protein 6
	maker-Scf00061-augustus-gene-2.5-mRNA-1	0.876903	3.72631e-14	AT5G07350.1	Tudor1, AtTudor1, TSN1	TUDOR-SN protein 1
	maker-Scf00023-augustus-gene-16.6-mRNA-1	0.977226	3.72746e-14	AT4G14880.4	OASA1	O-acetylserine (thiol) lyase (OAS-TL) isoform A1
	augustus_masked-Scf00022-processed-gene-1.3-mRNA-1	3.25048	3.7764e-14	AT1G72510.2	---	Protein of unknown function (DUF1677)
	maker-Scf00126-augustus-gene-3.10-mRNA-1	-1.97429	3.97989e-14	AT3G08947.1	---	ARM repeat superfamily protein
	augustus_masked-Scf00187-processed-gene-1.0-mRNA-1	-2.1583	3.98833e-14	AT2G18790.1	PHYB, HY3, OOP1	phytochrome B
	maker-Scf00607-augustus-gene-1.3-mRNA-1	2.15375	4.03926e-14	AT2G20410.1	---	RNA-binding ASCH domain protein
	maker-Scf00021-augustus-gene-6.2-mRNA-1	1.04981	4.5203e-14	AT1G27600.2	IRX9-L, I9H	Nucleotide-diphospho-sugar transferases superfamily protein
	maker-Scf00088-augustus-gene-4.2-mRNA-1	-1.49576	4.54725e-14	AT2G36010.1	E2F3, ATE2FA	E2F transcription factor 3
	maker-Scf00655-augustus-gene-0.4-mRNA-1	1.42341	4.55976e-14	AT5G15770.1	AtGNA1, GNA1	glucose-6-phosphate acetyltransferase 1
	maker-Scf00495-augustus-gene-2.3-mRNA-1	8.2512	4.62359e-14	AT2G41510.1	ATCKX1, CKX1	cytokinin oxidase/dehydrogenase 1
	maker-Scf00086-augustus-gene-9.6-mRNA-1	-2.42407	4.70013e-14	AT1G20020.1	ATLFNR2, FNR2	ferredoxin-NADP(+)-oxidoreductase 2
	maker-Scf00172-augustus-gene-6.10-mRNA-1	1.17941	4.70013e-14	AT1G06760.1	---	winged-helix DNA-binding transcription factor family protein
	maker-Scf02396-augustus-gene-0.4-mRNA-1	1.04281	4.70013e-14	#N/A	#N/A	#N/A
	maker-Scf00166-augustus-gene-4.6-mRNA-1	-3.07372	4.90084e-14	AT5G21105.2	---	Plant L-ascorbate oxidase
	augustus_masked-Scf03296-processed-gene-0.0-mRNA-1	4.29268	4.99183e-14	#N/A	#N/A	#N/A
	maker-Scf00159-augustus-gene-4.8-mRNA-1	1.16599	5.50238e-14	AT1G14290.1	SBH2	sphingoid base hydroxylase 2
	maker-Scf00583-augustus-gene-0.4-mRNA-1	-1.69226	5.83222e-14	AT1G30240.2	---	unknown protein; Has 169 Blast hits to 168 proteins in 75 species: Archae - 0; Bacteria - 0; Metazoa - 49; Fungi - 68; Plants - 46; Viruses - 0; Other Eukaryotes - 6 (source: NCBI BLink).
	maker-Scf00134-augustus-gene-5.6-mRNA-1	-1.23709	5.87722e-14	AT1G58370.1	RXF12, ATXYN1	glycosyl hydrolase family 10 protein / carbohydrate-binding domain-containing protein
	maker-Scf00653-augustus-gene-1.6-mRNA-1	-2.84127	5.87722e-14	AT1G20720.1	---	RAD3-like DNA-binding helicase protein
	maker-Scf00097-augustus-gene-5.5-mRNA-1	-3.4958	6.05306e-14	AT3G15550.1	---	unknown protein; Has 25732 Blast hits to 16979 proteins in 961 species: Archae - 144; Bacteria - 1801; Metazoa - 12681; Fungi - 1868; Plants - 912; Viruses - 94; Other Eukaryotes - 8232 (source: NCBI BLink).
	maker-Scf01969-augustus-gene-0.3-mRNA-1	-6.23466	6.07811e-14	AT2G40550.1	ETG1	E2F target gene 1
	maker-Scf00004-augustus-gene-21.6-mRNA-1	-0.898999	6.08246e-14	AT3G55400.1	OVA1	methionyl-tRNA synthetase / methionine--tRNA ligase / MetRS (cpMetRS)
	augustus_masked-Scf00171-processed-gene-2.4-mRNA-1	1.33533	6.78646e-14	#N/A	#N/A	#N/A
	maker-Scf00165-augustus-gene-1.6-mRNA-1	-2.03726	7.01792e-14	AT1G12240.1	ATBETAFRUCT4, VAC-INV	Glycosyl hydrolases family 32 protein
	maker-Scf00009-augustus-gene-4.8-mRNA-1	-2.37932	7.0214e-14	AT1G74520.1	ATHVA22A, HVA22A	HVA22 homologue A
	maker-Scf00593-augustus-gene-0.2-mRNA-1	-1.41208	7.10911e-14	AT1G53090.2	SPA4	SPA1-related 4
	augustus_masked-Scf00006-processed-gene-23.1-mRNA-1	-2.13667	7.17922e-14	AT4G20940.1	---	Leucine-rich receptor-like protein kinase family protein
	augustus_masked-Scf00367-processed-gene-3.5-mRNA-1	3.74907	7.18008e-14	#N/A	#N/A	#N/A
	augustus_masked-Scf00197-processed-gene-6.2-mRNA-1	-1.37308	7.22975e-14	AT1G77010.1	---	Pentatricopeptide repeat (PPR) superfamily protein
	maker-Scf01189-augustus-gene-0.3-mRNA-1	-3.35879	7.59219e-14	AT2G29420.1	ATGSTU7, GST25, GSTU7	glutathione S-transferase tau 7
	augustus_masked-Scf00004-processed-gene-23.3-mRNA-1	3.63363	7.64338e-14	AT4G22880.2	LDOX, TDS4, TT18, ANS	leucoanthocyanidin dioxygenase
	maker-Scf00518-augustus-gene-1.10-mRNA-1	-1.41484	7.64338e-14	AT4G03280.1	PETC, PGR1	photosynthetic electron transfer C
	augustus_masked-Scf00227-processed-gene-2.0-mRNA-1	0.995689	7.70052e-14	AT5G04500.1	---	glycosyltransferase family protein 47
	maker-Scf00766-augustus-gene-0.8-mRNA-1	5.92404	7.7197e-14	AT4G38540.1	---	FAD/NAD(P)-binding oxidoreductase family protein
	maker-Scf00033-augustus-gene-16.22-mRNA-1	1.4865	7.74355e-14	AT1G34350.1	---	unknown protein; Has 192 Blast hits to 192 proteins in 79 species: Archae - 0; Bacteria - 0; Metazoa - 104; Fungi - 0; Plants - 60; Viruses - 0; Other Eukaryotes - 28 (source: NCBI BLink).
	maker-Scf00438-augustus-gene-2.2-mRNA-1	-1.3164	7.74954e-14	AT4G15570.1	MAA3	P-loop containing nucleoside triphosphate hydrolases superfamily protein
	augustus_masked-Scf01011-processed-gene-0.4-mRNA-1	3.29906	7.7881e-14	AT5G50260.1	---	Cysteine proteinases superfamily protein
	maker-Scf00359-augustus-gene-3.6-mRNA-1	0.866527	7.82249e-14	AT5G07350.1	Tudor1, AtTudor1, TSN1	TUDOR-SN protein 1
	maker-Scf00123-augustus-gene-8.10-mRNA-1	2.20877	7.94603e-14	AT1G01490.2	---	Heavy metal transport/detoxification superfamily protein
	maker-Scf00119-augustus-gene-7.11-mRNA-1	1.09495	7.96576e-14	AT5G16760.1	---	Inositol 1,3,4-trisphosphate 5/6-kinase family protein
	maker-Scf00087-augustus-gene-5.9-mRNA-1	0.962738	8.32193e-14	AT5G08500.1	---	Transmembrane CLPTM1 family protein
	maker-Scf00075-augustus-gene-4.4-mRNA-1	-2.00322	8.43648e-14	#N/A	#N/A	#N/A
	maker-Scf00138-augustus-gene-2.12-mRNA-1	-4.30688	8.75609e-14	#N/A	#N/A	#N/A
	maker-Scf00053-augustus-gene-11.15-mRNA-1	-2.43458	9.07298e-14	AT5G46160.1	---	Ribosomal protein L14p/L23e family protein
	augustus_masked-Scf00026-processed-gene-10.4-mRNA-1	1.42836	9.2081e-14	AT5G41330.1	---	BTB/POZ domain with WD40/YVTN repeat-like protein
	augustus_masked-Scf00062-processed-gene-0.0-mRNA-1	-2.67061	9.27072e-14	AT2G31820.1	---	Ankyrin repeat family protein
	maker-Scf00015-augustus-gene-7.11-mRNA-1	2.53709	1.00886e-13	AT1G14780.1	---	MAC/Perforin domain-containing protein
	augustus_masked-Scf00012-processed-gene-21.2-mRNA-1	2.11086	1.06717e-13	AT3G27020.1	YSL6	YELLOW STRIPE like 6
	maker-Scf00534-augustus-gene-2.5-mRNA-1	-3.46312	1.07501e-13	AT4G05160.1	---	AMP-dependent synthetase and ligase family protein
	maker-Scf00961-augustus-gene-0.3-mRNA-1	-1.86913	1.08588e-13	AT1G30610.2	EMB2279	pentatricopeptide (PPR) repeat-containing protein
	maker-Scf00190-augustus-gene-6.10-mRNA-1	-1.40017	1.10595e-13	#N/A	#N/A	#N/A
	maker-Scf00187-augustus-gene-4.7-mRNA-1	1.01033	1.12164e-13	AT5G55100.2	---	SWAP (Suppressor-of-White-APricot)/surp domain-containing protein
	maker-Scf00118-augustus-gene-3.9-mRNA-1	2.41692	1.1705e-13	AT5G67550.1	---	unknown protein; FUNCTIONS IN: molecular_function unknown; INVOLVED IN: biological_process unknown; LOCATED IN: endomembrane system; EXPRESSED IN: flower; EXPRESSED DURING: 4 anthesis; BEST Arabidopsis thaliana protein match is: unknown protein (TAIR:AT1G71110.1); Has 161 Blast hits to 154 proteins in 16 species: Archae - 0; Bacteria - 0; Metazoa - 0; Fungi - 0; Plants - 161; Viruses - 0; Other E…
	maker-Scf00239-augustus-gene-4.8-mRNA-1	-1.1947	1.17653e-13	AT2G19170.1	SLP3	subtilisin-like serine protease 3
	maker-Scf31478-augustus-gene-0.1-mRNA-1	1.51814	1.29279e-13	AT2G28880.1	emb1997, ADCS	para-aminobenzoate (PABA) synthase family protein
	maker-Scf00058-augustus-gene-5.8-mRNA-1	1.91208	1.33854e-13	AT5G06710.1	HAT14	homeobox from Arabidopsis thaliana
	maker-Scf01154-augustus-gene-0.3-mRNA-1	-2.43212	1.353e-13	AT3G16240.1	DELTA-TIP, TIP2;1, DELTA-TIP1, AQP1, ATTIP2;1	delta tonoplast integral protein
	maker-Scf00141-augustus-gene-1.11-mRNA-1	-1.65983	1.38522e-13	AT2G28380.1	DRB2	dsRNA-binding protein 2
	augustus_masked-Scf00165-processed-gene-0.3-mRNA-1	4.8456	1.4478e-13	AT2G45210.1	---	SAUR-like auxin-responsive protein family
	maker-Scf00561-augustus-gene-1.5-mRNA-1	1.45268	1.4478e-13	#N/A	#N/A	#N/A
	maker-Scf00141-augustus-gene-5.9-mRNA-1	6.54957	1.5103e-13	AT3G26310.1	CYP71B35	cytochrome P450, family 71, subfamily B, polypeptide 35
	augustus_masked-Scf00056-processed-gene-10.2-mRNA-1	1.7245	1.52064e-13	AT3G05200.1	ATL6	RING/U-box superfamily protein
	maker-Scf00376-augustus-gene-2.9-mRNA-1	3.21326	1.61123e-13	AT4G36990.1	HSF4, HSFB1, AT-HSFB1, ATHSF4	heat shock factor 4
	augustus_masked-Scf01257-processed-gene-0.1-mRNA-1	2.56607	1.77231e-13	#N/A	#N/A	#N/A
	augustus_masked-Scf00637-processed-gene-0.0-mRNA-1	2.12613	1.78142e-13	AT5G13810.1	---	Glutaredoxin family protein
	maker-Scf00087-augustus-gene-2.9-mRNA-1	-1.26441	1.79103e-13	AT2G41950.1	---	unknown protein; FUNCTIONS IN: molecular_function unknown; INVOLVED IN: biological_process unknown; LOCATED IN: chloroplast, plant-type cell wall; EXPRESSED IN: 22 plant structures; EXPRESSED DURING: 13 growth stages; Has 53 Blast hits to 53 proteins in 24 species: Archae - 0; Bacteria - 27; Metazoa - 0; Fungi - 0; Plants - 26; Viruses - 0; Other Eukaryotes - 0 (source: NCBI BLink).
	maker-Scf00096-augustus-gene-9.5-mRNA-1	-3.99316	1.79832e-13	AT2G41820.1	---	Leucine-rich repeat protein kinase family protein
	maker-Scf01671-augustus-gene-0.2-mRNA-1	-1.2994	1.83105e-13	AT4G04850.2	KEA3	K+ efflux antiporter 3
	maker-Scf00122-augustus-gene-8.11-mRNA-1	6.44965	1.83649e-13	AT1G66370.1	MYB113, AtMYB113	myb domain protein 113
	maker-Scf00040-augustus-gene-8.12-mRNA-1	-2.47381	1.8718e-13	AT5G66460.1	MAN7, AtMAN7	Glycosyl hydrolase superfamily protein
	maker-Scf00003-augustus-gene-3.7-mRNA-1	-3.38303	1.88195e-13	AT2G44300.1	---	Bifunctional inhibitor/lipid-transfer protein/seed storage 2S albumin superfamily protein
	maker-Scf00006-augustus-gene-18.17-mRNA-1	-4.07678	1.89092e-13	AT1G06680.1	PSBP-1, OEE2, PSII-P, OE23	photosystem II subunit P-1
	maker-Scf00024-augustus-gene-4.6-mRNA-1	-2.99193	1.93213e-13	AT1G31650.1	ATROPGEF14, ROPGEF14	RHO guanyl-nucleotide exchange factor 14
	maker-Scf00275-augustus-gene-2.11-mRNA-1	-3.26011	1.94491e-13	AT2G39510.1	---	nodulin MtN21 /EamA-like transporter family protein
	maker-Scf00187-augustus-gene-2.8-mRNA-1	2.15946	1.95571e-13	AT3G14770.1	SWEET2, AtSWEET2	Nodulin MtN3 family protein
	maker-Scf00881-augustus-gene-0.7-mRNA-1	1.26428	1.97264e-13	AT4G23180.1	CRK10, RLK4	cysteine-rich RLK (RECEPTOR-like protein kinase) 10
	maker-Scf00132-augustus-gene-3.11-mRNA-1	1.07531	2.02714e-13	AT2G43810.2	---	Small nuclear ribonucleoprotein family protein
	augustus_masked-Scf01526-processed-gene-0.0-mRNA-1	-3.30777	2.08127e-13	AT1G70710.1	ATGH9B1, CEL1, GH9B1	glycosyl hydrolase 9B1
	maker-Scf00259-augustus-gene-2.3-mRNA-1	3.92657	2.18518e-13	AT1G69850.1	ATNRT1:2, NTL1, NRT1:2	nitrate transporter 1:2
	maker-Scf00017-augustus-gene-17.13-mRNA-1	-2.20132	2.24088e-13	AT2G38640.1	---	Protein of unknown function (DUF567)
	maker-Scf00636-augustus-gene-1.21-mRNA-1	1.4103	2.25699e-13	AT4G30100.1	---	P-loop containing nucleoside triphosphate hydrolases superfamily protein
	maker-Scf00379-augustus-gene-3.9-mRNA-1	1.46978	2.28475e-13	AT1G34750.1	---	Protein phosphatase 2C family protein
	maker-Scf00023-augustus-gene-9.6-mRNA-1	-3.02397	2.3477e-13	AT1G16610.1	SR45, RNPS1	arginine/serine-rich 45
	maker-Scf00008-augustus-gene-8.8-mRNA-1	0.696159	2.3987e-13	AT1G65580.1	FRA3	Endonuclease/exonuclease/phosphatase family protein
	augustus_masked-Scf00138-processed-gene-8.8-mRNA-1	-2.86853	2.4234e-13	#N/A	#N/A	#N/A
	maker-Scf00127-augustus-gene-5.10-mRNA-1	-2.39755	2.55763e-13	AT2G01690.1	---	ARM repeat superfamily protein
	maker-Scf00087-augustus-gene-2.12-mRNA-1	0.965888	2.67027e-13	AT1G78600.1	LZF1, STH3, DBB3	light-regulated zinc finger protein 1
	maker-Scf00107-augustus-gene-5.6-mRNA-1	2.95371	2.68881e-13	AT1G21000.1	---	PLATZ transcription factor family protein
	augustus_masked-Scf00041-processed-gene-9.3-mRNA-1	1.09003	2.8024e-13	AT1G32640.1	ATMYC2, RD22BP1, JAI1, JIN1, MYC2, ZBF1	Basic helix-loop-helix (bHLH) DNA-binding family protein
	augustus_masked-Scf00116-processed-gene-6.1-mRNA-1	3.52258	2.81223e-13	AT4G16640.1	---	Matrixin family protein
	maker-Scf00172-augustus-gene-4.3-mRNA-1	-0.76617	2.84611e-13	AT1G04300.1	---	TRAF-like superfamily protein
	maker-Scf00310-augustus-gene-2.8-mRNA-1	-6.03206	2.86307e-13	AT3G24660.1	TMKL1	transmembrane kinase-like 1
	maker-Scf00007-augustus-gene-20.7-mRNA-1	1.07541	2.953e-13	AT5G01260.2	---	Carbohydrate-binding-like fold
	maker-Scf00087-augustus-gene-8.7-mRNA-1	1.94218	3.02985e-13	AT4G10040.1	CYTC-2	cytochrome c-2
	maker-Scf00154-augustus-gene-3.5-mRNA-1	1.10762	3.02985e-13	AT5G43100.1	---	Eukaryotic aspartyl protease family protein
	augustus_masked-Scf00089-processed-gene-9.7-mRNA-1	-1.54085	3.06907e-13	AT3G12345.1	---	unknown protein; LOCATED IN: chloroplast; Has 35333 Blast hits to 34131 proteins in 2444 species: Archae - 798; Bacteria - 22429; Metazoa - 974; Fungi - 991; Plants - 531; Viruses - 0; Other Eukaryotes - 9610 (source: NCBI BLink).
	augustus_masked-Scf00039-processed-gene-13.1-mRNA-1	0.649624	3.13775e-13	AT4G31450.1	---	RING/U-box superfamily protein
	maker-Scf00303-augustus-gene-4.8-mRNA-1	-1.83461	3.18049e-13	#N/A	#N/A	#N/A
	augustus_masked-Scf00088-processed-gene-7.0-mRNA-1	1.86812	3.22854e-13	AT3G52500.1	---	Eukaryotic aspartyl protease family protein
	maker-Scf00245-augustus-gene-3.6-mRNA-1	1.11263	3.25395e-13	AT4G38040.1	---	Exostosin family protein
	augustus_masked-Scf00048-processed-gene-14.4-mRNA-1	2.40356	3.34118e-13	AT2G20340.1	---	Pyridoxal phosphate (PLP)-dependent transferases superfamily protein
	maker-Scf00147-augustus-gene-8.10-mRNA-1	1.42359	3.36697e-13	AT4G24970.1	---	Histidine kinase-, DNA gyrase B-, and HSP90-like ATPase family protein
	maker-Scf00033-augustus-gene-13.13-mRNA-1	1.16224	3.50508e-13	AT5G50180.1	---	Protein kinase superfamily protein
	augustus_masked-Scf10881-processed-gene-0.0-mRNA-1	1.72438	3.70407e-13	AT2G30070.1	ATKT1, ATKT1P, ATKUP1, KUP1, KT1	potassium transporter 1
	augustus_masked-Scf00106-processed-gene-3.5-mRNA-1	-3.02458	3.80562e-13	AT3G29635.1	---	HXXXD-type acyl-transferase family protein
	maker-Scf00008-augustus-gene-11.8-mRNA-1	-0.824472	3.82421e-13	AT4G08500.1	MEKK1, ATMEKK1, MAPKKK8, ARAKIN	MAPK/ERK kinase kinase 1
	maker-Scf00044-augustus-gene-13.3-mRNA-1	3.21995	3.87812e-13	AT5G20950.2	---	Glycosyl hydrolase family protein
	maker-Scf00013-augustus-gene-1.8-mRNA-1	-2.41887	4.01581e-13	AT5G38510.2	---	Rhomboid-related intramembrane serine protease family protein
	augustus_masked-Scf00583-processed-gene-1.2-mRNA-1	1.2302	4.0912e-13	AT5G56450.1	---	Mitochondrial substrate carrier family protein
	maker-Scf00284-augustus-gene-1.5-mRNA-1	1.67853	4.17924e-13	AT5G54840.1	ATSGP1, SGP1	Ras-related small GTP-binding family protein
	maker-Scf00236-augustus-gene-4.8-mRNA-1	1.70016	4.18187e-13	AT1G59650.1	CW14	Protein of unknown function (DUF1336)
	maker-Scf00658-augustus-gene-1.11-mRNA-1	2.76087	4.37615e-13	#N/A	#N/A	#N/A
	maker-Scf00518-augustus-gene-1.8-mRNA-1	-3.33394	4.43633e-13	AT5G45540.1	---	Protein of unknown function (DUF594)
	maker-Scf00010-augustus-gene-18.7-mRNA-1	3.81988	4.44163e-13	AT1G30135.1	JAZ8, TIFY5A	jasmonate-zim-domain protein 8
	augustus_masked-Scf00084-processed-gene-11.1-mRNA-1	1.66417	4.44163e-13	AT2G20320.1	---	DENN (AEX-3) domain-containing protein
	maker-Scf00443-augustus-gene-0.12-mRNA-1	4.93803	4.5132e-13	AT5G65730.1	XTH6	xyloglucan endotransglucosylase/hydrolase 6
	maker-Scf00324-augustus-gene-1.11-mRNA-1	-2.38583	4.55796e-13	AT3G48420.1	---	Haloacid dehalogenase-like hydrolase (HAD) superfamily protein
	maker-Scf00482-augustus-gene-2.14-mRNA-1	-0.88697	5.27185e-13	AT5G67260.1	CYCD3;2	CYCLIN D3;2
	maker-Scf00205-augustus-gene-6.13-mRNA-1	1.27777	5.42765e-13	AT4G17486.1	---	PPPDE putative thiol peptidase family protein
	maker-Scf00230-augustus-gene-3.15-mRNA-1	1.86567	5.43739e-13	AT1G77380.1	AAP3, ATAAP3	amino acid permease 3
	maker-Scf01024-augustus-gene-0.6-mRNA-1	-1.49741	5.56733e-13	AT3G26310.1	CYP71B35	cytochrome P450, family 71, subfamily B, polypeptide 35
	maker-Scf00070-augustus-gene-9.10-mRNA-1	-1.77353	5.83268e-13	AT2G30933.1	---	Carbohydrate-binding X8 domain superfamily protein
	maker-Scf00134-augustus-gene-7.6-mRNA-1	-1.41842	5.83268e-13	AT1G58520.1	RXW8	lipases;hydrolases, acting on ester bonds
	augustus_masked-Scf00040-processed-gene-15.4-mRNA-1	1.87099	5.83897e-13	AT1G50270.1	---	Pentatricopeptide repeat (PPR) superfamily protein
	maker-Scf00052-augustus-gene-3.1-mRNA-1	-3.21719	5.84866e-13	AT1G78915.1	---	Tetratricopeptide repeat (TPR)-like superfamily protein
	maker-Scf00389-augustus-gene-0.8-mRNA-1	-1.01613	5.94328e-13	AT3G48500.1	PDE312, PTAC10	Nucleic acid-binding, OB-fold-like protein
	maker-Scf00220-augustus-gene-1.3-mRNA-1	-2.05897	6.40516e-13	AT1G11680.1	CYP51G1, EMB1738, CYP51A2, CYP51	CYTOCHROME P450 51G1
	augustus_masked-Scf00068-processed-gene-7.0-mRNA-1	2.18475	6.58847e-13	AT2G46620.1	---	P-loop containing nucleoside triphosphate hydrolases superfamily protein
	maker-Scf00001-augustus-gene-19.6-mRNA-1	3.2433	7.00042e-13	AT3G25620.2	---	ABC-2 type transporter family protein
	maker-Scf00073-augustus-gene-11.11-mRNA-1	-1.27774	7.26517e-13	AT3G15190.1	---	chloroplast 30S ribosomal protein S20, putative
	maker-Scf00096-augustus-gene-2.8-mRNA-1	0.905037	7.27625e-13	AT3G57790.1	---	Pectin lyase-like superfamily protein
	augustus_masked-Scf00089-processed-gene-9.5-mRNA-1	1.80767	7.39118e-13	---	---	---
	augustus_masked-Scf00092-processed-gene-3.1-mRNA-1	5.78262	7.60744e-13	AT3G52780.1	ATPAP20, PAP20	Purple acid phosphatases superfamily protein
	maker-Scf00072-augustus-gene-8.5-mRNA-1	8.37698	8.11521e-13	AT1G65620.4	AS2	Lateral organ boundaries (LOB) domain family protein
	maker-Scf00506-augustus-gene-1.9-mRNA-1	5.7337	8.2916e-13	#N/A	#N/A	#N/A
	maker-Scf00005-augustus-gene-1.10-mRNA-1	-0.747447	8.41416e-13	AT5G15880.1	---	unknown protein; Has 1807 Blast hits to 1807 proteins in 277 species: Archae - 0; Bacteria - 0; Metazoa - 736; Fungi - 347; Plants - 385; Viruses - 0; Other Eukaryotes - 339 (source: NCBI BLink).
	maker-Scf00009-augustus-gene-16.6-mRNA-1	1.65849	8.77838e-13	AT5G60390.3	---	GTP binding Elongation factor Tu family protein
	maker-Scf00039-augustus-gene-1.4-mRNA-1	1.57674	9.06703e-13	AT2G19160.1	---	Core-2/I-branching beta-1,6-N-acetylglucosaminyltransferase family protein
	maker-Scf02534-augustus-gene-0.1-mRNA-1	-2.33601	9.26167e-13	#N/A	#N/A	#N/A
	augustus_masked-Scf00295-processed-gene-2.4-mRNA-1	1.119	1.01663e-12	AT5G23140.1	CLPP2, NCLPP7	nuclear-encoded CLP protease P7
	maker-Scf00369-augustus-gene-1.5-mRNA-1	0.931857	1.01663e-12	#N/A	#N/A	#N/A
	augustus_masked-Scf00389-processed-gene-3.1-mRNA-1	1.2534	1.02232e-12	AT3G27320.1	---	alpha/beta-Hydrolases superfamily protein
	augustus_masked-Scf00216-processed-gene-0.1-mRNA-1	0.95862	1.04448e-12	AT2G46080.1	---	CONTAINS InterPro DOMAIN/s: Protein BYPASS related (InterPro:IPR008511); BEST Arabidopsis thaliana protein match is: Protein of unknown function (DUF793) (TAIR:AT1G01550.2); Has 153 Blast hits to 139 proteins in 20 species: Archae - 0; Bacteria - 2; Metazoa - 1; Fungi - 0; Plants - 150; Viruses - 0; Other Eukaryotes - 0 (source: NCBI BLink).
	maker-Scf00341-augustus-gene-3.16-mRNA-1	1.01378	1.05866e-12	AT1G27180.1	---	disease resistance protein (TIR-NBS-LRR class), putative
	maker-Scf00308-augustus-gene-1.8-mRNA-1	0.625813	1.08212e-12	AT4G01210.1	---	glycosyl transferase family 1 protein
	maker-Scf00777-augustus-gene-0.3-mRNA-1	1.28967	1.09193e-12	#N/A	#N/A	#N/A
	maker-Scf00001-augustus-gene-17.10-mRNA-1	-0.961284	1.09316e-12	AT1G26110.2	DCP5	decapping 5
	maker-Scf00106-augustus-gene-9.6-mRNA-1	2.84365	1.09551e-12	AT5G39785.1	---	Protein of unknown function (DUF1666)
	augustus_masked-Scf00072-processed-gene-2.1-mRNA-1	0.994297	1.13874e-12	AT4G30080.1	ARF16	auxin response factor 16
	maker-Scf00656-augustus-gene-0.3-mRNA-1	-4.20131	1.16274e-12	AT5G52910.1	ATIM	timeless family protein
	maker-Scf00094-augustus-gene-3.8-mRNA-1	1.72193	1.17413e-12	AT4G06536.1	---	SPla/RYanodine receptor (SPRY) domain-containing protein
	maker-Scf00097-augustus-gene-1.6-mRNA-1	-2.06698	1.17413e-12	AT2G26910.1	PDR4, ATPDR4	pleiotropic drug resistance 4
	maker-Scf00338-augustus-gene-3.15-mRNA-1	2.02343	1.17413e-12	AT5G02020.1	SIS	Encodes a protein involved in salt tolerance, names SIS (Salt Induced Serine rich).
	maker-Scf01477-augustus-gene-0.2-mRNA-1	2.02404	1.18366e-12	AT5G45550.1	---	Mob1/phocein family protein
	augustus_masked-Scf00829-processed-gene-0.0-mRNA-1	1.58082	1.19433e-12	#N/A	#N/A	#N/A
	augustus_masked-Scf00270-processed-gene-0.2-mRNA-1	3.40735	1.19443e-12	#N/A	#N/A	#N/A
	maker-Scf00208-augustus-gene-5.3-mRNA-1	2.04009	1.23545e-12	AT4G26180.1	---	Mitochondrial substrate carrier family protein
	maker-Scf00170-augustus-gene-7.3-mRNA-1	1.20137	1.25383e-12	AT3G06060.1	---	NAD(P)-binding Rossmann-fold superfamily protein
	maker-Scf00008-augustus-gene-9.11-mRNA-1	-2.8101	1.26635e-12	AT2G16880.1	---	Pentatricopeptide repeat (PPR) superfamily protein
	maker-Scf00576-augustus-gene-1.14-mRNA-1	-2.39456	1.27722e-12	#N/A	#N/A	#N/A
	maker-Scf00020-augustus-gene-2.12-mRNA-1	-2.7115	1.27784e-12	AT3G19300.1	---	Protein kinase superfamily protein
	maker-Scf00178-augustus-gene-6.7-mRNA-1	-1.72843	1.29433e-12	AT1G17040.1	SHA, ATSHA, STATLA	SH2 domain protein A
	augustus_masked-Scf00126-processed-gene-5.0-mRNA-1	1.72893	1.34363e-12	AT2G40340.1	DREB2C, AtERF48	Integrase-type DNA-binding superfamily protein
	augustus_masked-Scf00136-processed-gene-2.1-mRNA-1	1.12185	1.44323e-12	AT4G37880.1	---	LisH/CRA/RING-U-box domains-containing protein
	augustus_masked-Scf00099-processed-gene-9.4-mRNA-1	-2.22701	1.44538e-12	AT4G24660.1	ATHB22, MEE68, HB22, ZHD2	homeobox protein 22
	maker-Scf00806-augustus-gene-0.4-mRNA-1	-0.924893	1.4559e-12	AT5G55040.2	---	DNA-binding bromodomain-containing protein
	maker-Scf00029-augustus-gene-8.6-mRNA-1	-2.34023	1.45652e-12	AT3G30300.1	---	O-fucosyltransferase family protein
	augustus_masked-Scf00128-processed-gene-8.2-mRNA-1	3.86869	1.45898e-12	AT5G12010.1	---	unknown protein; INVOLVED IN: response to salt stress; LOCATED IN: chloroplast, plasma membrane, membrane; EXPRESSED IN: 23 plant structures; EXPRESSED DURING: 13 growth stages; BEST Arabidopsis thaliana protein match is: unknown protein (TAIR:AT4G29780.1); Has 1807 Blast hits to 1807 proteins in 277 species: Archae - 0; Bacteria - 0; Metazoa - 736; Fungi - 347; Plants - 385; Viruses - 0; Other E…
	augustus_masked-Scf00375-processed-gene-2.0-mRNA-1	1.70702	1.45898e-12	AT4G25700.1	BETA-OHASE1, B1, chy1, BCH1	beta-hydroxylase 1
	maker-Scf00118-augustus-gene-8.6-mRNA-1	5.12565	1.47159e-12	AT2G43820.1	GT, UGT74F2, ATSAGT1, SGT1, SAGT1	UDP-glucosyltransferase 74F2
	augustus_masked-Scf00382-processed-gene-1.3-mRNA-1	-2.12704	1.4749e-12	#N/A	#N/A	#N/A
	augustus_masked-Scf00022-processed-gene-2.2-mRNA-1	1.50505	1.48914e-12	AT1G72470.1	ATEXO70D1, EXO70D1	exocyst subunit exo70 family protein D1
	maker-Scf00138-augustus-gene-8.19-mRNA-1	1.10308	1.48914e-12	#N/A	#N/A	#N/A
	maker-Scf00102-augustus-gene-9.35-mRNA-1	1.76397	1.56452e-12	AT2G38710.2	---	AMMECR1 family
	maker-Scf00015-augustus-gene-20.11-mRNA-1	-2.71049	1.59508e-12	AT1G65295.1	---	unknown protein; LOCATED IN: endomembrane system; EXPRESSED IN: 22 plant structures; EXPRESSED DURING: 13 growth stages; BEST Arabidopsis thaliana protein match is: unknown protein (TAIR:AT5G01015.1); Has 90 Blast hits to 90 proteins in 15 species: Archae - 0; Bacteria - 0; Metazoa - 0; Fungi - 0; Plants - 90; Viruses - 0; Other Eukaryotes - 0 (source: NCBI BLink).
	maker-Scf00310-augustus-gene-1.9-mRNA-1	-1.5953	1.6624e-12	AT4G15440.1	HPL1, CYP74B2	hydroperoxide lyase 1
	maker-Scf00024-augustus-gene-12.6-mRNA-1	1.89462	1.74559e-12	AT4G17090.1	CT-BMY, BAM3, BMY8	chloroplast beta-amylase
	maker-Scf00031-augustus-gene-3.5-mRNA-1	-3.70651	1.76311e-12	AT5G02370.1	---	ATP binding microtubule motor family protein
	maker-Scf00138-augustus-gene-8.20-mRNA-1	1.9729	1.77514e-12	#N/A	#N/A	#N/A
	maker-Scf00002-augustus-gene-23.3-mRNA-1	0.525405	1.80045e-12	AT2G35920.1	---	RNA helicase family protein
	maker-Scf00133-augustus-gene-5.7-mRNA-1	4.60957	1.80045e-12	AT2G29090.2	CYP707A2	cytochrome P450, family 707, subfamily A, polypeptide 2
	maker-Scf00097-augustus-gene-9.11-mRNA-1	1.27272	1.83661e-12	AT3G28480.1	---	Oxoglutarate/iron-dependent oxygenase
	maker-Scf00186-augustus-gene-6.16-mRNA-1	2.35636	1.83661e-12	AT3G47550.6	---	RING/FYVE/PHD zinc finger superfamily protein
	augustus_masked-Scf00477-processed-gene-1.2-mRNA-1	3.59507	1.90009e-12	AT4G33040.1	---	Thioredoxin superfamily protein
	maker-Scf00011-augustus-gene-24.3-mRNA-1	0.891012	1.94916e-12	AT3G53520.1	UXS1, ATUXS1	UDP-glucuronic acid decarboxylase 1
	maker-Scf05173-augustus-gene-0.0-mRNA-1	2.05462	2.03274e-12	AT2G02170.2	---	Remorin family protein
	maker-Scf00198-augustus-gene-3.7-mRNA-1	-3.20445	2.0485e-12	AT3G18080.1	BGLU44	B-S glucosidase 44
	augustus_masked-Scf01704-processed-gene-0.0-mRNA-1	-2.46235	2.10538e-12	#N/A	#N/A	#N/A
	augustus_masked-Scf00011-processed-gene-11.5-mRNA-1	1.2646	2.11584e-12	AT3G45600.1	TET3	tetraspanin3
	maker-Scf00205-augustus-gene-5.10-mRNA-1	2.30732	2.17693e-12	---	---	---
	maker-Scf00058-augustus-gene-13.14-mRNA-1	1.09506	2.20848e-12	AT4G37900.1	---	Protein of unknown function (duplicated DUF1399)
	maker-Scf00139-augustus-gene-2.4-mRNA-1	-1.55282	2.29872e-12	AT5G51720.1	---	2 iron, 2 sulfur cluster binding
	maker-Scf00035-augustus-gene-4.4-mRNA-1	-1.308	2.34314e-12	AT4G18950.1	---	Integrin-linked protein kinase family
	maker-Scf00020-augustus-gene-9.5-mRNA-1	-1.49457	2.39555e-12	AT3G02600.2	LPP3, ATLPP3	lipid phosphate phosphatase 3
	maker-Scf00371-augustus-gene-2.7-mRNA-1	0.915267	2.41896e-12	AT1G71980.1	---	Protease-associated (PA) RING/U-box zinc finger family protein
	maker-Scf00035-augustus-gene-11.8-mRNA-1	1.29087	2.45451e-12	AT1G65930.1	cICDH	cytosolic NADP+-dependent isocitrate dehydrogenase
	augustus_masked-Scf00160-processed-gene-6.0-mRNA-1	1.46755	2.59247e-12	AT5G16150.3	GLT1, PGLCT	plastidic GLC translocator
	maker-Scf01234-augustus-gene-0.7-mRNA-1	-1.83442	2.60844e-12	AT1G57820.1	VIM1, ORTH2	Zinc finger (C3HC4-type RING finger) family protein
	augustus_masked-Scf00023-processed-gene-17.1-mRNA-1	1.90549	2.64464e-12	AT3G13480.1	---	unknown protein; FUNCTIONS IN: molecular_function unknown; INVOLVED IN: biological_process unknown; LOCATED IN: endomembrane system; EXPRESSED IN: 23 plant structures; EXPRESSED DURING: 13 growth stages; BEST Arabidopsis thaliana protein match is: unknown protein (TAIR:AT1G55475.1); Has 30201 Blast hits to 17322 proteins in 780 species: Archae - 12; Bacteria - 1396; Metazoa - 17338; Fungi - 3422;…
	maker-Scf00002-augustus-gene-32.6-mRNA-1	-1.95022	2.65767e-12	AT5G67385.1	---	Phototropic-responsive NPH3 family protein
	maker-Scf00665-augustus-gene-1.15-mRNA-1	-1.14641	2.75635e-12	AT1G23170.2	---	Protein of unknown function DUF2359, transmembrane
	maker-Scf01727-augustus-gene-0.4-mRNA-1	2.07557	2.81824e-12	AT1G50660.1	---	unknown protein; INVOLVED IN: biological_process unknown; LOCATED IN: chloroplast; EXPRESSED IN: 22 plant structures; EXPRESSED DURING: 13 growth stages; BEST Arabidopsis thaliana protein match is: unknown protein (TAIR:AT3G20350.1); Has 21445 Blast hits to 15134 proteins in 1325 species: Archae - 461; Bacteria - 2309; Metazoa - 11052; Fungi - 1737; Plants - 1035; Viruses - 42; Other Eukaryotes -…
	augustus_masked-Scf01661-processed-gene-0.1-mRNA-1	1.01958	2.82136e-12	AT3G28450.1	---	Leucine-rich repeat protein kinase family protein
	maker-Scf00024-augustus-gene-6.16-mRNA-1	1.53935	2.87495e-12	AT4G25030.2	---	unknown protein; BEST Arabidopsis thaliana protein match is: unknown protein (TAIR:AT5G45410.3); Has 35333 Blast hits to 34131 proteins in 2444 species: Archae - 798; Bacteria - 22429; Metazoa - 974; Fungi - 991; Plants - 531; Viruses - 0; Other Eukaryotes - 9610 (source: NCBI BLink).
	maker-Scf00523-augustus-gene-0.4-mRNA-1	-2.09647	2.93262e-12	#N/A	#N/A	#N/A
	maker-Scf00073-augustus-gene-8.6-mRNA-1	1.25492	2.9862e-12	AT1G53023.1	---	Ubiquitin-conjugating enzyme family protein
	augustus_masked-Scf00049-processed-gene-1.0-mRNA-1	-1.99279	2.99074e-12	AT2G38800.1	---	Plant calmodulin-binding protein-related
	maker-Scf00007-augustus-gene-3.15-mRNA-1	2.19023	3.19071e-12	AT1G11040.1	---	HSP40/DnaJ peptide-binding protein
	maker-Scf00432-augustus-gene-2.7-mRNA-1	1.44156	3.32275e-12	AT3G07150.1	---	unknown protein; Has 19 Blast hits to 19 proteins in 8 species: Archae - 0; Bacteria - 0; Metazoa - 0; Fungi - 0; Plants - 19; Viruses - 0; Other Eukaryotes - 0 (source: NCBI BLink).
	augustus_masked-Scf26367-processed-gene-0.0-mRNA-1	-3.65757	3.43509e-12	AT1G44575.1	NPQ4, PSBS	Chlorophyll A-B binding family protein
	maker-Scf00637-augustus-gene-1.9-mRNA-1	-1.7599	3.4512e-12	AT2G38760.1	ANNAT3, ANN3	annexin 3
	maker-Scf00836-augustus-gene-0.8-mRNA-1	1.44239	3.47846e-12	AT1G78700.1	BEH4	BES1/BZR1 homolog 4
	maker-Scf00019-augustus-gene-11.7-mRNA-1	-1.38826	3.66896e-12	AT3G20050.1	ATTCP-1, TCP-1	T-complex protein 1 alpha subunit
	maker-Scf00239-augustus-gene-1.6-mRNA-1	2.49929	3.71986e-12	AT1G71070.1	---	Core-2/I-branching beta-1,6-N-acetylglucosaminyltransferase family protein
	maker-Scf00025-augustus-gene-10.9-mRNA-1	-2.89233	3.7539e-12	AT1G10200.1	WLIM1	GATA type zinc finger transcription factor family protein
	maker-Scf00300-augustus-gene-1.9-mRNA-1	-2.60923	3.84562e-12	AT3G17040.2	HCF107	high chlorophyll fluorescent 107
	maker-Scf00387-augustus-gene-3.6-mRNA-1	-2.38528	3.90359e-12	AT2G44480.2	BGLU17	beta glucosidase 17
	augustus_masked-Scf00506-processed-gene-2.3-mRNA-1	-3.0292	4.00169e-12	#N/A	#N/A	#N/A
	maker-Scf00255-augustus-gene-4.5-mRNA-1	-1.61502	4.07607e-12	#N/A	#N/A	#N/A
	maker-Scf00001-augustus-gene-38.6-mRNA-1	2.45981	4.21713e-12	AT3G02550.1	LBD41	LOB domain-containing protein 41
	maker-Scf00053-augustus-gene-3.7-mRNA-1	-2.04527	4.21713e-12	AT5G13300.1	SFC, VAN3, AGD3	ARF GTPase-activating protein
	maker-Scf00191-augustus-gene-3.6-mRNA-1	-1.41364	4.21898e-12	AT1G56190.1	---	Phosphoglycerate kinase family protein
	maker-Scf00320-augustus-gene-2.6-mRNA-1	-2.08727	4.21898e-12	#N/A	#N/A	#N/A
	augustus_masked-Scf00381-processed-gene-3.1-mRNA-1	-3.20288	4.25877e-12	AT1G53380.3	---	Plant protein of unknown function (DUF641)
	maker-Scf00281-augustus-gene-2.2-mRNA-1	-2.22751	4.34836e-12	AT3G49180.1	RID3	Transducin/WD40 repeat-like superfamily protein
	augustus_masked-Scf00207-processed-gene-4.0-mRNA-1	-2.05085	4.46581e-12	AT1G73885.1	---	unknown protein; FUNCTIONS IN: molecular_function unknown; INVOLVED IN: biological_process unknown; LOCATED IN: chloroplast thylakoid membrane, chloroplast; Has 37 Blast hits to 37 proteins in 13 species: Archae - 0; Bacteria - 0; Metazoa - 0; Fungi - 0; Plants - 37; Viruses - 0; Other Eukaryotes - 0 (source: NCBI BLink).
	maker-Scf00286-augustus-gene-1.10-mRNA-1	0.818448	4.57919e-12	AT2G32700.6	LUH	LEUNIG_homolog
	maker-Scf00094-augustus-gene-4.10-mRNA-1	-2.67026	4.60965e-12	AT5G43020.1	---	Leucine-rich repeat protein kinase family protein
	maker-Scf00127-augustus-gene-2.4-mRNA-1	1.72877	4.77842e-12	AT3G18440.1	AtALMT9, ALMT9	aluminum-activated malate transporter 9
	maker-Scf00165-augustus-gene-3.9-mRNA-1	1.12298	4.79045e-12	AT1G28590.1	---	GDSL-like Lipase/Acylhydrolase superfamily protein
	maker-Scf00066-augustus-gene-1.8-mRNA-1	-2.88732	4.92809e-12	AT3G03680.1	---	C2 calcium/lipid-binding plant phosphoribosyltransferase family protein
	maker-Scf00490-augustus-gene-2.17-mRNA-1	-2.88646	5.11606e-12	AT5G66230.1	---	Chalcone-flavanone isomerase family protein
	augustus_masked-Scf00198-processed-gene-2.2-mRNA-1	2.16585	5.13765e-12	AT1G13360.1	---	unknown protein; BEST Arabidopsis thaliana protein match is: unknown protein (TAIR:AT3G25870.1); Has 69 Blast hits to 69 proteins in 16 species: Archae - 0; Bacteria - 0; Metazoa - 6; Fungi - 0; Plants - 63; Viruses - 0; Other Eukaryotes - 0 (source: NCBI BLink).
	maker-Scf00024-augustus-gene-5.4-mRNA-1	4.3256	5.26541e-12	AT1G31720.1	---	Protein of unknown function (DUF1218)
	maker-Scf00061-augustus-gene-5.3-mRNA-1	2.52732	5.35498e-12	AT2G31510.1	ARI7, ATARI7	IBR domain-containing protein
	maker-Scf00367-augustus-gene-2.4-mRNA-1	2.44877	5.39728e-12	#N/A	#N/A	#N/A
	maker-Scf00378-augustus-gene-3.12-mRNA-1	-2.48377	5.41653e-12	AT5G57180.1	CIA2	chloroplast import apparatus 2
	maker-Scf00199-augustus-gene-3.10-mRNA-1	0.895277	5.67703e-12	AT3G23340.1	ckl10	casein kinase I-like 10
	maker-Scf04436-augustus-gene-0.1-mRNA-1	4.33179	5.68805e-12	#N/A	#N/A	#N/A
	maker-Scf00787-augustus-gene-0.4-mRNA-1	1.28644	6.06734e-12	AT3G25150.1	---	Nuclear transport factor 2 (NTF2) family protein with RNA binding (RRM-RBD-RNP motifs) domain
	maker-Scf00024-augustus-gene-3.9-mRNA-1	1.35902	6.11416e-12	AT1G64890.1	---	Major facilitator superfamily protein
	augustus_masked-Scf00055-processed-gene-6.1-mRNA-1	-2.63889	6.12115e-12	---	---	---
	augustus_masked-Scf03409-processed-gene-0.0-mRNA-1	-1.67902	6.21839e-12	AT5G55740.1	CRR21	Tetratricopeptide repeat (TPR)-like superfamily protein
	augustus_masked-Scf00800-processed-gene-0.6-mRNA-1	7.34813	6.25486e-12	---	---	---
	augustus_masked-Scf00126-processed-gene-5.4-mRNA-1	0.999449	6.5793e-12	AT5G05390.1	LAC12	laccase 12
	maker-Scf00046-augustus-gene-0.12-mRNA-1	-1.9302	6.59549e-12	AT2G44740.1	CYCP4;1	cyclin p4;1
	maker-Scf00269-augustus-gene-1.14-mRNA-1	1.94237	6.59549e-12	#N/A	#N/A	#N/A
	maker-Scf00320-augustus-gene-3.7-mRNA-1	-2.77567	6.70537e-12	#N/A	#N/A	#N/A
	maker-Scf00142-augustus-gene-8.12-mRNA-1	-1.69771	6.7589e-12	AT5G43630.1	TZP	zinc knuckle (CCHC-type) family protein
	maker-Scf00003-augustus-gene-6.3-mRNA-1	1.9532	6.77614e-12	AT5G15070.1	---	Phosphoglycerate mutase-like family protein
	maker-Scf00130-augustus-gene-2.1-mRNA-1	-1.09984	6.80733e-12	AT2G39570.1	---	ACT domain-containing protein
	maker-Scf00222-augustus-gene-0.4-mRNA-1	2.98986	6.88284e-12	#N/A	#N/A	#N/A
	augustus_masked-Scf00325-processed-gene-2.4-mRNA-1	1.88862	6.91439e-12	AT4G30400.1	---	RING/U-box superfamily protein
	maker-Scf00110-augustus-gene-9.15-mRNA-1	1.41887	7.02268e-12	AT5G19855.1	---	Chaperonin-like RbcX protein
	augustus_masked-Scf02686-processed-gene-0.1-mRNA-1	1.0927	7.12675e-12	AT4G29310.1	---	Protein of unknown function (DUF1005)
	augustus_masked-Scf00125-processed-gene-8.2-mRNA-1	-2.81111	7.29747e-12	#N/A	#N/A	#N/A
	maker-Scf00004-augustus-gene-17.6-mRNA-1	1.35656	7.32737e-12	AT3G08970.1	ATERDJ3A, TMS1	DNAJ heat shock N-terminal domain-containing protein
	augustus_masked-Scf00387-processed-gene-1.1-mRNA-1	2.712	7.52408e-12	AT5G60900.1	RLK1	receptor-like protein kinase 1
	maker-Scf00003-augustus-gene-10.5-mRNA-1	1.29206	7.57717e-12	AT1G72710.1	CKL2	casein kinase 1-like protein 2
	maker-Scf00883-augustus-gene-0.16-mRNA-1	-3.92368	7.60314e-12	AT4G01150.1	---	unknown protein; FUNCTIONS IN: molecular_function unknown; INVOLVED IN: biological_process unknown; LOCATED IN: thylakoid, chloroplast thylakoid membrane, chloroplast, plastoglobule, chloroplast envelope; EXPRESSED IN: 23 plant structures; EXPRESSED DURING: 14 growth stages; BEST Arabidopsis thaliana protein match is: unknown protein (TAIR:AT4G38100.1); Has 323 Blast hits to 323 proteins in 59 sp…
	maker-Scf00119-augustus-gene-3.10-mRNA-1	1.00656	8.05546e-12	AT4G17570.2	GATA26	GATA transcription factor 26
	augustus_masked-Scf00534-processed-gene-2.4-mRNA-1	1.12628	8.05546e-12	AT5G04410.1	NAC2, anac078	NAC domain containing protein 2
	augustus_masked-Scf00162-processed-gene-7.1-mRNA-1	-1.87283	8.54478e-12	#N/A	#N/A	#N/A
	maker-Scf37637-augustus-gene-0.1-mRNA-1	4.14662	8.5607e-12	AT2G28305.1	LOG1, ATLOG1	Putative lysine decarboxylase family protein
	maker-Scf00338-augustus-gene-2.9-mRNA-1	1.04464	8.57745e-12	AT2G39840.1	TOPP4	type one serine/threonine protein phosphatase 4
	augustus_masked-Scf00030-processed-gene-4.6-mRNA-1	1.10508	8.61837e-12	AT5G02100.1	UNE18, ORP3A	Oxysterol-binding family protein
	augustus_masked-Scf00353-processed-gene-0.1-mRNA-1	1.03093	8.8259e-12	---	---	---
	maker-Scf00126-augustus-gene-7.8-mRNA-1	1.57971	9.15201e-12	AT1G79630.2	---	Protein phosphatase 2C family protein
	maker-Scf00028-augustus-gene-3.3-mRNA-1	-1.77021	9.17107e-12	AT5G58600.1	PMR5, TBL44	Plant protein of unknown function (DUF828)
	maker-Scf00061-augustus-gene-12.8-mRNA-1	2.36212	9.45139e-12	AT3G22370.1	AOX1A, ATAOX1A	alternative oxidase 1A
	augustus_masked-Scf00575-processed-gene-1.1-mRNA-1	-2.01131	9.75338e-12	AT4G10620.1	---	P-loop containing nucleoside triphosphate hydrolases superfamily protein
	augustus_masked-Scf00198-processed-gene-5.5-mRNA-1	5.42275	9.83496e-12	AT3G03280.1	---	unknown protein; FUNCTIONS IN: molecular_function unknown; INVOLVED IN: N-terminal protein myristoylation; LOCATED IN: cellular_component unknown; BEST Arabidopsis thaliana protein match is: unknown protein (TAIR:AT5G17350.1); Has 137 Blast hits to 137 proteins in 11 species: Archae - 0; Bacteria - 0; Metazoa - 0; Fungi - 0; Plants - 137; Viruses - 0; Other Eukaryotes - 0 (source: NCBI BLink).
	maker-Scf00004-augustus-gene-32.9-mRNA-1	-0.931737	1.00094e-11	AT5G56510.1	APUM12, PUM12	pumilio 12
	maker-Scf00282-augustus-gene-4.6-mRNA-1	-5.24771	1.02291e-11	AT5G46280.1	MCM3	Minichromosome maintenance (MCM2/3/5) family protein
	maker-Scf00161-augustus-gene-5.4-mRNA-1	-1.15895	1.02648e-11	AT4G20850.1	TPP2	tripeptidyl peptidase ii
	maker-Scf00217-augustus-gene-6.8-mRNA-1	1.05394	1.02817e-11	AT1G33420.1	---	RING/FYVE/PHD zinc finger superfamily protein
	maker-Scf00254-augustus-gene-3.7-mRNA-1	0.673504	1.047e-11	AT5G14040.1	PHT3;1	phosphate transporter 3;1
	augustus_masked-Scf00057-processed-gene-13.7-mRNA-1	3.21838	1.05869e-11	AT4G13830.1	J20	DNAJ-like 20
	maker-Scf00114-augustus-gene-0.7-mRNA-1	6.80771	1.06672e-11	AT5G24910.1	CYP714A1	cytochrome P450, family 714, subfamily A, polypeptide 1
	maker-Scf00058-augustus-gene-10.13-mRNA-1	-1.30889	1.08164e-11	AT2G22670.3	IAA8	indoleacetic acid-induced protein 8
	maker-Scf10980-augustus-gene-0.1-mRNA-1	-2.06952	1.12093e-11	AT2G47910.1	CRR6	chlororespiratory reduction 6
	maker-Scf00506-augustus-gene-0.7-mRNA-1	0.879265	1.13952e-11	#N/A	#N/A	#N/A
	maker-Scf00027-augustus-gene-0.7-mRNA-1	-1.68818	1.1524e-11	---	---	---
	maker-Scf04782-augustus-gene-0.3-mRNA-1	2.21206	1.17697e-11	AT3G27020.1	YSL6	YELLOW STRIPE like 6
	maker-Scf13193-augustus-gene-0.1-mRNA-1	-3.41375	1.19995e-11	AT3G56930.2	---	DHHC-type zinc finger family protein
	maker-Scf00090-augustus-gene-10.6-mRNA-1	-1.47251	1.21082e-11	#N/A	#N/A	#N/A
	maker-Scf00155-augustus-gene-1.11-mRNA-1	2.79775	1.21082e-11	AT3G28860.1	ATMDR1, ATMDR11, PGP19, MDR11, MDR1, ATPGP19, ABCB19, ATABCB19	ATP binding cassette subfamily B19
	maker-Scf00059-augustus-gene-4.9-mRNA-1	-3.71852	1.25325e-11	AT2G20570.1	GPRI1, GLK1, ATGLK1	GBF's pro-rich region-interacting factor 1
	maker-Scf00069-augustus-gene-10.2-mRNA-1	-2.56936	1.30541e-11	AT3G22190.2	IQD5	IQ-domain 5
	maker-Scf00217-augustus-gene-3.6-mRNA-1	1.90903	1.3753e-11	AT5G49890.1	CLC-C, ATCLC-C	chloride channel C
	maker-Scf00147-augustus-gene-8.8-mRNA-1	-1.15114	1.39729e-11	AT3G48730.1	GSA2	glutamate-1-semialdehyde 2,1-aminomutase 2
	maker-Scf00642-augustus-gene-1.6-mRNA-1	-2.36699	1.46196e-11	AT1G65590.1	HEXO3, ATHEX1	beta-hexosaminidase 3
	maker-Scf00518-augustus-gene-0.4-mRNA-1	-2.17298	1.47679e-11	AT1G18100.1	E12A11, MFT	PEBP (phosphatidylethanolamine-binding protein) family protein
	maker-Scf00805-augustus-gene-0.15-mRNA-1	1.52972	1.48644e-11	AT3G12150.1	---	unknown protein; CONTAINS InterPro DOMAIN/s: Protein of unknown function DUF2048 (InterPro:IPR019149); Has 421 Blast hits to 334 proteins in 155 species: Archae - 2; Bacteria - 147; Metazoa - 215; Fungi - 0; Plants - 43; Viruses - 0; Other Eukaryotes - 14 (source: NCBI BLink).
	augustus_masked-Scf00181-processed-gene-5.1-mRNA-1	-1.36181	1.50384e-11	AT5G57660.1	ATCOL5, COL5	CONSTANS-like 5
	maker-Scf00027-augustus-gene-2.7-mRNA-1	1.25084	1.51833e-11	AT1G61215.1	BRD4	bromodomain 4
	maker-Scf00297-augustus-gene-3.12-mRNA-1	-1.80693	1.52457e-11	AT3G46780.1	PTAC16	plastid transcriptionally active 16
	maker-Scf00032-augustus-gene-11.6-mRNA-1	-0.788041	1.53722e-11	AT3G05100.1	---	S-adenosyl-L-methionine-dependent methyltransferases superfamily protein
	maker-Scf00010-augustus-gene-24.14-mRNA-1	-1.97947	1.57776e-11	AT5G38520.1	---	alpha/beta-Hydrolases superfamily protein
	maker-Scf00682-augustus-gene-1.3-mRNA-1	-1.03323	1.58637e-11	AT5G11350.1	---	DNAse I-like superfamily protein
	maker-Scf00138-augustus-gene-2.13-mRNA-1	4.97474	1.59945e-11	#N/A	#N/A	#N/A
	maker-Scf00062-augustus-gene-5.9-mRNA-1	1.38274	1.62129e-11	AT5G60540.1	EMB2407, ATPDX2, PDX2	pyridoxine biosynthesis 2
	maker-Scf00120-augustus-gene-4.5-mRNA-1	1.01243	1.66469e-11	AT1G64230.2	UBC28	ubiquitin-conjugating enzyme 28
	maker-Scf00230-augustus-gene-4.8-mRNA-1	1.25382	1.72605e-11	AT5G63910.1	FCLY	farnesylcysteine lyase
	maker-Scf00561-augustus-gene-1.7-mRNA-1	2.48853	1.73699e-11	#N/A	#N/A	#N/A
	augustus_masked-Scf00376-processed-gene-3.1-mRNA-1	2.04525	1.75209e-11	AT1G45249.1	ABF2, AREB1, ATAREB1	abscisic acid responsive elements-binding factor 2
	augustus_masked-Scf00313-processed-gene-0.4-mRNA-1	-1.21628	1.7865e-11	AT4G24830.1	---	arginosuccinate synthase family
	maker-Scf00249-augustus-gene-2.10-mRNA-1	0.944025	1.79846e-11	#N/A	#N/A	#N/A
	augustus_masked-Scf01976-processed-gene-0.5-mRNA-1	-3.51388	1.8342e-11	#N/A	#N/A	#N/A
	augustus_masked-Scf00034-processed-gene-7.3-mRNA-1	-1.88539	1.84807e-11	AT3G25520.1	ATL5, PGY3, OLI5, RPL5A	ribosomal protein L5
	maker-Scf00004-augustus-gene-15.11-mRNA-1	1.69862	1.85963e-11	AT5G13800.1	PPH, CRN1	pheophytinase
	maker-Scf00176-augustus-gene-1.1-mRNA-1	2.72759	1.90072e-11	#N/A	#N/A	#N/A
	maker-Scf00003-augustus-gene-34.15-mRNA-1	1.34523	1.93805e-11	AT4G30210.2	ATR2, AR2	P450 reductase 2
	maker-Scf00487-augustus-gene-0.2-mRNA-1	-1.1983	2.01193e-11	AT3G56190.2	ALPHA-SNAP2, ASNAP	alpha-soluble NSF attachment protein 2
	maker-Scf00192-augustus-gene-2.6-mRNA-1	-2.44327	2.02285e-11	AT1G72180.1	---	Leucine-rich receptor-like protein kinase family protein
	maker-Scf00065-augustus-gene-2.5-mRNA-1	1.2077	2.02433e-11	AT4G36750.1	---	Quinone reductase family protein
	maker-Scf00322-augustus-gene-4.11-mRNA-1	1.22994	2.02433e-11	#N/A	#N/A	#N/A
	augustus_masked-Scf00086-processed-gene-10.0-mRNA-1	1.49859	2.03708e-11	AT4G24200.1	---	Transcription elongation factor (TFIIS) family protein
	augustus_masked-Scf00344-processed-gene-3.2-mRNA-1	-0.813466	2.05948e-11	AT1G66340.1	ETR1, EIN1, ETR, AtETR1	Signal transduction histidine kinase, hybrid-type, ethylene sensor
	maker-Scf00570-augustus-gene-1.13-mRNA-1	1.96555	2.1073e-11	AT4G12840.2	---	Protein of unknown function (DUF707)
	maker-Scf00009-augustus-gene-6.5-mRNA-1	-1.71323	2.11135e-11	AT1G14350.2	FLP, MYB124	Duplicated homeodomain-like superfamily protein
	maker-Scf00001-augustus-gene-11.7-mRNA-1	-1.37589	2.14021e-11	AT5G14610.2	---	DEAD box RNA helicase family protein
	augustus_masked-Scf00112-processed-gene-7.1-mRNA-1	-1.26321	2.2236e-11	AT2G47850.3	---	Zinc finger C-x8-C-x5-C-x3-H type family protein
	maker-Scf00461-augustus-gene-2.16-mRNA-1	1.18865	2.24827e-11	AT4G00355.2	---	unknown protein; BEST Arabidopsis thaliana protein match is: unknown protein (TAIR:AT2G45980.1); Has 100 Blast hits to 97 proteins in 16 species: Archae - 0; Bacteria - 0; Metazoa - 0; Fungi - 0; Plants - 100; Viruses - 0; Other Eukaryotes - 0 (source: NCBI BLink).
	augustus_masked-Scf02996-processed-gene-0.0-mRNA-1	-1.89359	2.27342e-11	AT3G45210.1	---	Protein of unknown function, DUF584
	maker-Scf00584-augustus-gene-0.11-mRNA-1	-4.52914	2.35253e-11	AT5G44520.1	---	NagB/RpiA/CoA transferase-like superfamily protein
	maker-Scf00148-augustus-gene-3.5-mRNA-1	5.33426	2.37563e-11	AT4G28940.1	---	Phosphorylase superfamily protein
	augustus_masked-Scf00532-processed-gene-1.4-mRNA-1	2.04427	2.41099e-11	AT2G24240.1	---	BTB/POZ domain with WD40/YVTN repeat-like protein
	augustus_masked-Scf01167-processed-gene-0.3-mRNA-1	1.31986	2.47767e-11	AT5G50900.1	---	ARM repeat superfamily protein
	maker-Scf00032-augustus-gene-12.6-mRNA-1	-1.93635	2.50222e-11	AT5G18700.1	RUK, EMB3013	Protein kinase family protein with ARM repeat domain
	maker-Scf00351-augustus-gene-1.8-mRNA-1	-1.45492	2.65549e-11	#N/A	#N/A	#N/A
	maker-Scf00021-augustus-gene-7.2-mRNA-1	-1.48873	2.67937e-11	AT1G27595.1	---	CONTAINS InterPro DOMAIN/s: Symplekin tight junction protein C-terminal (InterPro:IPR022075); BEST Arabidopsis thaliana protein match is: HEAT repeat-containing protein (TAIR:AT5G01400.1); Has 593 Blast hits to 297 proteins in 111 species: Archae - 0; Bacteria - 3; Metazoa - 139; Fungi - 49; Plants - 57; Viruses - 0; Other Eukaryotes - 345 (source: NCBI BLink).
	augustus_masked-Scf00008-processed-gene-18.0-mRNA-1	-2.31859	2.73385e-11	AT3G15360.1	ATHM4, TRX-M4, ATM4	thioredoxin M-type 4
	maker-Scf00569-augustus-gene-1.20-mRNA-1	-2.06999	2.77384e-11	AT2G05620.1	PGR5	proton gradient regulation 5
	maker-Scf00358-augustus-gene-1.1-mRNA-1	-2.77627	2.82586e-11	AT5G22830.1	ATMGT10, GMN10, MGT10, MRS2-11	magnesium (Mg) transporter 10
	augustus_masked-Scf00122-processed-gene-2.2-mRNA-1	5.17341	2.88065e-11	AT1G24620.1	---	EF hand calcium-binding protein family
	maker-Scf00067-augustus-gene-11.8-mRNA-1	2.25637	2.97347e-11	AT1G32170.1	XTR4, XTH30	xyloglucan endotransglucosylase/hydrolase 30
	maker-Scf01586-augustus-gene-0.1-mRNA-1	-2.44085	2.97458e-11	AT3G22970.1	---	Protein of unknown function (DUF506)
	maker-Scf00022-augustus-gene-12.7-mRNA-1	-1.17154	2.98821e-11	AT2G40030.1	NRPD1B, DRD3, ATNRPD1B, DMS5, NRPE1	nuclear RNA polymerase D1B
	maker-Scf00453-augustus-gene-2.10-mRNA-1	2.3624	3.00799e-11	AT4G31550.1	WRKY11, ATWRKY11	WRKY DNA-binding protein 11
	maker-Scf00107-augustus-gene-0.5-mRNA-1	1.57658	3.02315e-11	AT4G35350.1	XCP1	xylem cysteine peptidase 1
	augustus_masked-Scf00273-processed-gene-3.1-mRNA-1	1.06371	3.02686e-11	#N/A	#N/A	#N/A
	maker-Scf00098-augustus-gene-4.7-mRNA-1	1.01363	3.07991e-11	AT4G29000.1	---	Tesmin/TSO1-like CXC domain-containing protein
	augustus_masked-Scf00141-processed-gene-1.6-mRNA-1	2.28673	3.13767e-11	---	---	---
	maker-Scf00149-augustus-gene-0.9-mRNA-1	-1.88448	3.13767e-11	AT4G25650.2	ACD1-LIKE, PTC52, TIC55-IV	ACD1-like
	maker-Scf00019-augustus-gene-13.10-mRNA-1	0.817549	3.14876e-11	AT3G47420.1	ATPS3, PS3	phosphate starvation-induced gene 3
	augustus_masked-Scf00001-processed-gene-29.4-mRNA-1	-3.79061	3.15112e-11	AT5G60200.1	TMO6	TARGET OF MONOPTEROS 6
	maker-Scf00014-augustus-gene-22.22-mRNA-1	-0.564477	3.37703e-11	AT4G32720.1	AtLa1, La1	La protein 1
	augustus_masked-Scf00149-processed-gene-4.1-mRNA-1	-2.24517	3.62778e-11	AT4G19710.2	AK-HSDHII, AK-HSDH	aspartate kinase-homoserine dehydrogenase ii
	maker-Scf00327-augustus-gene-3.8-mRNA-1	-2.47093	3.74146e-11	AT4G21960.1	PRXR1	Peroxidase superfamily protein
	augustus_masked-Scf00569-processed-gene-0.0-mRNA-1	2.93136	3.77566e-11	AT4G01070.1	GT72B1, UGT72B1	UDP-Glycosyltransferase superfamily protein
	maker-Scf00047-augustus-gene-1.3-mRNA-1	-2.00164	3.80693e-11	AT1G48480.1	RKL1	receptor-like kinase 1
	maker-Scf00240-augustus-gene-5.15-mRNA-1	1.35382	3.81301e-11	AT5G61800.1	---	Pentatricopeptide repeat (PPR) superfamily protein
	augustus_masked-Scf00256-processed-gene-0.3-mRNA-1	-1.60909	3.90438e-11	AT5G16080.1	AtCXE17, CXE17	carboxyesterase 17
	augustus_masked-Scf00214-processed-gene-6.3-mRNA-1	7.23937	3.96464e-11	---	---	---
	maker-Scf00198-augustus-gene-1.7-mRNA-1	1.15048	4.02064e-11	AT1G71865.1	---	unknown protein; FUNCTIONS IN: molecular_function unknown; INVOLVED IN: biological_process unknown; LOCATED IN: chloroplast; Has 33 Blast hits to 33 proteins in 11 species: Archae - 0; Bacteria - 0; Metazoa - 0; Fungi - 0; Plants - 33; Viruses - 0; Other Eukaryotes - 0 (source: NCBI BLink).
	maker-Scf00098-augustus-gene-8.5-mRNA-1	-2.13309	4.07728e-11	AT1G15440.1	PWP2, ATPWP2	periodic tryptophan protein 2
	maker-Scf00002-augustus-gene-9.5-mRNA-1	1.58927	4.0848e-11	AT3G57520.1	AtSIP2, SIP2	seed imbibition 2
	maker-Scf03604-augustus-gene-0.2-mRNA-1	1.47941	4.10345e-11	AT4G37790.1	HAT22	Homeobox-leucine zipper protein family
	maker-Scf00006-augustus-gene-6.12-mRNA-1	2.33705	4.10493e-11	---	---	---
	maker-Scf00170-augustus-gene-2.7-mRNA-1	1.17091	4.26254e-11	AT4G15475.1	---	F-box/RNI-like superfamily protein
	maker-Scf01133-augustus-gene-0.4-mRNA-1	1.46084	4.30749e-11	AT5G13160.1	PBS1	Protein kinase superfamily protein
	maker-Scf00124-augustus-gene-8.9-mRNA-1	1.86457	4.47059e-11	AT1G21000.2	---	PLATZ transcription factor family protein
	maker-Scf00115-augustus-gene-9.9-mRNA-1	-0.987784	4.491e-11	AT3G44820.1	---	Phototropic-responsive NPH3 family protein
	maker-Scf00004-augustus-gene-31.6-mRNA-1	-2.65905	4.71487e-11	AT3G47340.1	ASN1, DIN6, AT-ASN1	glutamine-dependent asparagine synthase 1
	maker-Scf01828-augustus-gene-0.3-mRNA-1	-1.96953	4.73467e-11	AT1G69550.1	---	disease resistance protein (TIR-NBS-LRR class)
	maker-Scf00561-augustus-gene-0.7-mRNA-1	-1.04298	4.91013e-11	#N/A	#N/A	#N/A
	maker-Scf00170-augustus-gene-0.6-mRNA-1	-1.42789	5.04925e-11	AT2G48070.2	RPH1	resistance to phytophthora 1
	maker-Scf00301-augustus-gene-1.8-mRNA-1	-1.54521	5.09129e-11	#N/A	#N/A	#N/A
	maker-Scf00052-augustus-gene-13.2-mRNA-1	1.00866	5.15753e-11	---	---	---
	augustus_masked-Scf00908-processed-gene-0.0-mRNA-1	-1.58175	5.2022e-11	AT5G55390.2	EDM2	ENHANCED DOWNY MILDEW 2
	augustus_masked-Scf00094-processed-gene-6.2-mRNA-1	3.97921	5.30038e-11	AT3G16150.1	---	N-terminal nucleophile aminohydrolases (Ntn hydrolases) superfamily protein
	maker-Scf00004-augustus-gene-15.6-mRNA-1	1.33743	5.46964e-11	AT5G06460.1	ATUBA2, UBA2	ubiquitin activating enzyme 2
	augustus_masked-Scf00205-processed-gene-4.0-mRNA-1	3.62171	5.51149e-11	AT5G25930.1	---	Protein kinase family protein with leucine-rich repeat domain
	maker-Scf00033-augustus-gene-2.11-mRNA-1	-1.77139	5.54879e-11	AT2G25570.3	---	binding
	maker-Scf00124-augustus-gene-8.8-mRNA-1	-4.86933	5.59226e-11	AT1G76620.1	---	Protein of unknown function, DUF547
	maker-Scf00111-augustus-gene-9.11-mRNA-1	1.43438	5.67929e-11	AT5G03160.1	ATP58IPK, P58IPK	homolog of mamallian P58IPK
	maker-Scf02524-augustus-gene-0.2-mRNA-1	1.64817	5.73183e-11	---	---	---
	augustus_masked-Scf00128-processed-gene-5.3-mRNA-1	1.65974	5.73633e-11	AT3G63250.1	HMT-2, ATHMT-2, HMT2	homocysteine methyltransferase 2
	maker-Scf00159-augustus-gene-2.9-mRNA-1	-1.02121	5.74254e-11	AT3G23780.2	NRPD2A	nuclear RNA polymerase D2A
	maker-Scf00176-augustus-gene-0.3-mRNA-1	1.01178	6.06682e-11	#N/A	#N/A	#N/A
	maker-Scf02708-augustus-gene-0.1-mRNA-1	1.30756	6.11694e-11	AT5G51160.1	---	Ankyrin repeat family protein
	augustus_masked-Scf00762-processed-gene-0.0-mRNA-1	-1.49115	6.11877e-11	AT5G53760.2	MLO11, ATMLO11	Seven transmembrane MLO family protein
	augustus_masked-Scf00043-processed-gene-12.0-mRNA-1	1.11628	6.35047e-11	AT1G76270.1	---	O-fucosyltransferase family protein
	maker-Scf00072-augustus-gene-8.4-mRNA-1	3.31831	6.57934e-11	AT1G65610.1	ATGH9A2, KOR2	Six-hairpin glycosidases superfamily protein
	maker-Scf00008-augustus-gene-2.7-mRNA-1	8.37419	6.59242e-11	AT2G28680.1	---	RmlC-like cupins superfamily protein
	augustus_masked-Scf00133-processed-gene-3.2-mRNA-1	-1.22521	6.61855e-11	AT1G07540.1	TRFL2	TRF-like 2
	augustus_masked-Scf00027-processed-gene-12.6-mRNA-1	-2.41306	6.77524e-11	AT1G76080.1	ATCDSP32, CDSP32	chloroplastic drought-induced stress protein of 32 kD
	maker-Scf00094-augustus-gene-2.4-mRNA-1	-1.95188	6.85635e-11	AT2G23360.1	---	Plant protein of unknown function (DUF869)
	maker-Scf00186-augustus-gene-6.12-mRNA-1	2.59815	6.85635e-11	AT3G59480.1	---	pfkB-like carbohydrate kinase family protein
	augustus_masked-Scf00125-processed-gene-8.1-mRNA-1	-1.36873	7.00442e-11	#N/A	#N/A	#N/A
	augustus_masked-Scf00018-processed-gene-12.4-mRNA-1	1.68829	7.04537e-11	AT1G21450.1	SCL1	SCARECROW-like 1
	augustus_masked-Scf00026-processed-gene-1.1-mRNA-1	4.81516	7.26602e-11	AT3G57120.1	---	Protein kinase superfamily protein
	maker-Scf00206-augustus-gene-6.12-mRNA-1	-2.58423	7.40568e-11	AT1G02850.2	BGLU11	beta glucosidase 11
	maker-Scf00006-augustus-gene-30.6-mRNA-1	0.795753	7.42331e-11	AT5G46180.1	DELTA-OAT	ornithine-delta-aminotransferase
	maker-Scf00212-augustus-gene-0.4-mRNA-1	-2.62712	7.56714e-11	AT1G67590.1	---	Remorin family protein
	augustus_masked-Scf00637-processed-gene-0.4-mRNA-1	2.50971	7.58268e-11	AT3G07940.1	---	Calcium-dependent ARF-type GTPase activating protein family
	maker-Scf00883-augustus-gene-0.10-mRNA-1	1.22664	7.61119e-11	AT3G02520.1	GRF7, GF14NU	general regulatory factor 7
	augustus_masked-Scf00182-processed-gene-4.1-mRNA-1	1.38656	7.65918e-11	AT5G63420.1	emb2746	RNA-metabolising metallo-beta-lactamase family protein
	augustus_masked-Scf00230-processed-gene-5.4-mRNA-1	-2.05459	7.74955e-11	AT2G37230.1	---	Tetratricopeptide repeat (TPR)-like superfamily protein
	maker-Scf00076-augustus-gene-2.10-mRNA-1	1.19266	7.77053e-11	AT4G32285.2	---	ENTH/ANTH/VHS superfamily protein
	maker-Scf00030-augustus-gene-8.4-mRNA-1	1.6012	8.06183e-11	AT1G07420.1	ATSMO2, SMO2-1	sterol 4-alpha-methyl-oxidase 2-1
	maker-Scf00910-augustus-gene-0.4-mRNA-1	1.99483	8.39865e-11	AT5G40450.1	---	unknown protein; FUNCTIONS IN: molecular_function unknown; INVOLVED IN: biological_process unknown; LOCATED IN: chloroplast, plasma membrane; EXPRESSED IN: 24 plant structures; EXPRESSED DURING: 13 growth stages; Has 30201 Blast hits to 17322 proteins in 780 species: Archae - 12; Bacteria - 1396; Metazoa - 17338; Fungi - 3422; Plants - 5037; Viruses - 0; Other Eukaryotes - 2996 (source: NCBI BLin…
	augustus_masked-Scf00428-processed-gene-2.4-mRNA-1	1.15413	8.41227e-11	AT3G12630.1	---	A20/AN1-like zinc finger family protein
	augustus_masked-Scf00064-processed-gene-10.2-mRNA-1	2.05203	8.49379e-11	AT2G21180.1	---	unknown protein; BEST Arabidopsis thaliana protein match is: unknown protein (TAIR:AT5G19875.1); Has 124 Blast hits to 124 proteins in 12 species: Archae - 0; Bacteria - 0; Metazoa - 0; Fungi - 0; Plants - 124; Viruses - 0; Other Eukaryotes - 0 (source: NCBI BLink).
	maker-Scf00909-augustus-gene-0.5-mRNA-1	-4.29449	8.74983e-11	AT1G67750.1	---	Pectate lyase family protein
	maker-Scf00034-augustus-gene-7.10-mRNA-1	-4.24209	8.96007e-11	AT1G21500.1	---	unknown protein; Has 29 Blast hits to 29 proteins in 12 species: Archae - 0; Bacteria - 0; Metazoa - 0; Fungi - 2; Plants - 27; Viruses - 0; Other Eukaryotes - 0 (source: NCBI BLink).
	maker-Scf00058-augustus-gene-13.11-mRNA-1	2.4888	9.31851e-11	AT4G28940.1	---	Phosphorylase superfamily protein
	augustus_masked-Scf00106-processed-gene-8.0-mRNA-1	1.7839	9.38619e-11	AT2G02870.3	---	Galactose oxidase/kelch repeat superfamily protein
	augustus_masked-Scf00954-processed-gene-0.1-mRNA-1	1.39164	9.71446e-11	AT3G09030.1	---	BTB/POZ domain-containing protein
	augustus_masked-Scf00482-processed-gene-1.8-mRNA-1	-1.80003	9.82235e-11	AT4G34190.1	37135	stress enhanced protein 1
	augustus_masked-Scf00601-processed-gene-0.1-mRNA-1	-4.35803	9.91142e-11	AT3G61460.1	BRH1	brassinosteroid-responsive RING-H2
	maker-Scf00086-augustus-gene-8.3-mRNA-1	-1.31459	9.92326e-11	AT4G38760.1	---	Protein of unknown function (DUF3414)
	augustus_masked-Scf00086-processed-gene-3.2-mRNA-1	-5.41915	1.02455e-10	AT1G75590.1	---	SAUR-like auxin-responsive protein family
	augustus_masked-Scf00232-processed-gene-0.1-mRNA-1	1.06365	1.02572e-10	AT2G29380.1	HAI3	highly ABA-induced PP2C gene 3
	maker-Scf00038-augustus-gene-6.4-mRNA-1	1.24349	1.04562e-10	AT5G18280.1	ATAPY2, APY2	apyrase 2
	maker-Scf00075-augustus-gene-6.4-mRNA-1	1.72495	1.05111e-10	#N/A	#N/A	#N/A
	augustus_masked-Scf03377-processed-gene-0.0-mRNA-1	2.34193	1.05111e-10	#N/A	#N/A	#N/A
	maker-Scf00701-augustus-gene-0.2-mRNA-1	2.66181	1.05474e-10	AT1G53420.1	---	Leucine-rich repeat transmembrane protein kinase
	maker-Scf00970-augustus-gene-0.2-mRNA-1	-1.8469	1.05876e-10	#N/A	#N/A	#N/A
	maker-Scf00002-augustus-gene-41.15-mRNA-1	-1.93642	1.06632e-10	AT2G22840.1	AtGRF1, GRF1	growth-regulating factor 1
	augustus_masked-Scf00024-processed-gene-12.3-mRNA-1	2.096	1.07233e-10	AT3G60220.1	ATL4, TL4	TOXICOS EN LEVADURA 4
	augustus_masked-Scf00352-processed-gene-0.0-mRNA-1	-1.92724	1.10614e-10	AT1G17140.2	ICR1, RIP1	interactor of constitutive active rops 1
	augustus_masked-Scf00227-processed-gene-2.5-mRNA-1	-0.597569	1.11187e-10	AT3G10050.1	OMR1	L-O-methylthreonine resistant 1
	augustus_masked-Scf00371-processed-gene-2.1-mRNA-1	0.85917	1.11799e-10	AT3G26400.1	EIF4B1	eukaryotic translation initiation factor 4B1
	maker-Scf00014-augustus-gene-20.4-mRNA-1	0.662948	1.16245e-10	AT2G25850.4	PAPS2	poly(A) polymerase 2
	augustus_masked-Scf00501-processed-gene-1.0-mRNA-1	1.3483	1.16996e-10	#N/A	#N/A	#N/A
	maker-Scf00096-augustus-gene-2.13-mRNA-1	-2.78841	1.17608e-10	AT5G12950.1	---	Putative glycosyl hydrolase of unknown function (DUF1680)
	augustus_masked-Scf00155-processed-gene-0.1-mRNA-1	1.15283	1.17608e-10	AT5G64550.1	---	loricrin-related
	maker-Scf00131-augustus-gene-5.6-mRNA-1	-1.13484	1.18295e-10	AT1G33060.1	ANAC014, NAC014	NAC 014
	maker-Scf00004-augustus-gene-13.11-mRNA-1	-2.1448	1.19674e-10	AT4G35920.2	MCA1	PLAC8 family protein
	maker-Scf00667-augustus-gene-0.1-mRNA-1	1.04295	1.22822e-10	AT5G63190.2	---	MA3 domain-containing protein
	maker-Scf00097-augustus-gene-9.7-mRNA-1	1.47772	1.22936e-10	AT3G15640.1	---	Rubredoxin-like superfamily protein
	augustus_masked-Scf00192-processed-gene-1.4-mRNA-1	1.86814	1.24232e-10	---	---	---
	maker-Scf00002-augustus-gene-2.7-mRNA-1	-2.74132	1.26873e-10	AT4G28010.1	---	Tetratricopeptide repeat (TPR)-like superfamily protein
	maker-Scf00191-augustus-gene-6.7-mRNA-1	1.86362	1.33097e-10	AT3G12800.1	SDRB, DECR	short-chain dehydrogenase-reductase B
	maker-Scf00298-augustus-gene-0.12-mRNA-1	1.49194	1.33433e-10	AT5G13240.1	---	transcription regulators
	maker-Scf00018-augustus-gene-10.8-mRNA-1	1.18062	1.35731e-10	AT3G24440.1	VRN5, VIL1	Fibronectin type III domain-containing protein
	maker-Scf00169-augustus-gene-3.8-mRNA-1	-3.76201	1.36142e-10	AT1G51405.1	---	myosin-related
	maker-Scf00010-augustus-gene-25.12-mRNA-1	1.80857	1.36726e-10	AT1G80830.1	NRAMP1, PMIT1, ATNRAMP1	natural resistance-associated macrophage protein 1
	maker-Scf00050-augustus-gene-1.8-mRNA-1	0.910826	1.3826e-10	AT3G24350.1	SYP32, ATSYP32	syntaxin of plants 32
	augustus_masked-Scf00007-processed-gene-22.1-mRNA-1	-1.19734	1.40481e-10	AT3G48110.1	EDD1, EDD	glycine-tRNA ligases
	maker-Scf02209-augustus-gene-0.1-mRNA-1	-1.71098	1.42801e-10	AT5G15350.1	ENODL17, AtENODL17	early nodulin-like protein 17
	maker-Scf00007-augustus-gene-8.6-mRNA-1	1.31758	1.44747e-10	AT5G23520.1	---	smr (Small MutS Related) domain-containing protein
	maker-Scf00040-augustus-gene-8.17-mRNA-1	-4.72151	1.46122e-10	AT5G36960.1	---	unknown protein; Has 1807 Blast hits to 1807 proteins in 277 species: Archae - 0; Bacteria - 0; Metazoa - 736; Fungi - 347; Plants - 385; Viruses - 0; Other Eukaryotes - 339 (source: NCBI BLink).
	augustus_masked-Scf00003-processed-gene-14.0-mRNA-1	-0.777658	1.47111e-10	AT5G56760.1	ATSERAT1;1, SAT5, SAT-52, SERAT1;1	serine acetyltransferase 1;1
	maker-Scf00002-augustus-gene-25.4-mRNA-1	-1.09381	1.47951e-10	AT1G48090.1	---	calcium-dependent lipid-binding family protein
	maker-Scf00008-augustus-gene-17.9-mRNA-1	1.81079	1.4937e-10	AT2G13690.1	---	PRLI-interacting factor, putative
	maker-Scf00095-augustus-gene-0.7-mRNA-1	1.70095	1.49615e-10	AT5G43060.1	---	Granulin repeat cysteine protease family protein
	maker-Scf00092-augustus-gene-7.4-mRNA-1	1.14349	1.49957e-10	AT1G20823.1	---	RING/U-box superfamily protein
	maker-Scf00394-augustus-gene-3.15-mRNA-1	-3.39007	1.49977e-10	AT5G47500.1	---	Pectin lyase-like superfamily protein
	maker-Scf00469-augustus-gene-0.4-mRNA-1	4.77117	1.54307e-10	#N/A	#N/A	#N/A
	maker-Scf00234-augustus-gene-1.6-mRNA-1	1.20271	1.63396e-10	#N/A	#N/A	#N/A
	maker-Scf00421-augustus-gene-2.7-mRNA-1	3.47185	1.6774e-10	AT2G31170.1	SYCOARATH	Cysteinyl-tRNA synthetase, class Ia family protein
	augustus_masked-Scf00093-processed-gene-7.2-mRNA-1	-2.19765	1.69504e-10	AT4G25080.4	CHLM	magnesium-protoporphyrin IX methyltransferase
	maker-Scf00007-augustus-gene-21.12-mRNA-1	-2.44975	1.71408e-10	AT3G08940.2	LHCB4.2	light harvesting complex photosystem II
	augustus_masked-Scf00128-processed-gene-8.6-mRNA-1	-4.43314	1.73302e-10	AT1G64690.1	BLT	branchless trichome
	maker-Scf00001-augustus-gene-11.11-mRNA-1	1.40868	1.74885e-10	AT1G10650.1	---	SBP (S-ribonuclease binding protein) family protein
	maker-Scf00771-augustus-gene-0.10-mRNA-1	1.15624	1.75549e-10	AT1G55340.2	---	Protein of unknown function (DUF1639)
	augustus_masked-Scf00061-processed-gene-1.7-mRNA-1	3.44206	1.7659e-10	AT1G28190.1	---	unknown protein; BEST Arabidopsis thaliana protein match is: unknown protein (TAIR:AT5G12340.1); Has 166 Blast hits to 162 proteins in 36 species: Archae - 0; Bacteria - 2; Metazoa - 15; Fungi - 5; Plants - 124; Viruses - 0; Other Eukaryotes - 20 (source: NCBI BLink).
	augustus_masked-Scf00102-processed-gene-7.0-mRNA-1	1.40429	1.79912e-10	AT3G44220.1	---	Late embryogenesis abundant (LEA) hydroxyproline-rich glycoprotein family
	maker-Scf00666-augustus-gene-1.7-mRNA-1	-3.30074	1.82126e-10	#N/A	#N/A	#N/A
	maker-Scf00017-augustus-gene-17.12-mRNA-1	0.722625	1.82938e-10	AT1G09780.1	---	Phosphoglycerate mutase, 2,3-bisphosphoglycerate-independent
	augustus_masked-Scf00781-processed-gene-0.5-mRNA-1	2.24553	1.84429e-10	AT1G07410.1	ATRABA2B, RAB-A2B, ATRAB-A2B, RABA2b	RAB GTPase homolog A2B
	maker-Scf00289-augustus-gene-1.3-mRNA-1	-1.5006	1.84892e-10	#N/A	#N/A	#N/A
	augustus_masked-Scf01976-processed-gene-0.4-mRNA-1	-3.45506	1.87489e-10	#N/A	#N/A	#N/A
	maker-Scf00046-augustus-gene-11.4-mRNA-1	1.1369	1.90099e-10	AT3G06190.2	ATBPM2, BPM2	BTB-POZ and MATH domain 2
	augustus_masked-Scf00018-processed-gene-9.3-mRNA-1	-1.06166	1.94671e-10	AT5G45540.1	---	Protein of unknown function (DUF594)
	maker-Scf00046-augustus-gene-12.7-mRNA-1	-1.56414	1.94671e-10	AT5G35630.3	GS2, GLN2, ATGSL1	glutamine synthetase 2
	maker-Scf00077-augustus-gene-7.9-mRNA-1	-2.73432	1.95241e-10	AT1G55040.1	---	zinc finger (Ran-binding) family protein
	maker-Scf00150-augustus-gene-5.14-mRNA-1	1.46934	1.96373e-10	AT5G54130.2	---	Calcium-binding endonuclease/exonuclease/phosphatase family
	augustus_masked-Scf00415-processed-gene-2.7-mRNA-1	-0.701438	1.97062e-10	AT5G13010.1	EMB3011	RNA helicase family protein
	maker-Scf00022-augustus-gene-8.9-mRNA-1	-2.66881	2.00657e-10	AT3G14170.1	---	Plant protein of unknown function (DUF936)
	maker-Scf00492-augustus-gene-1.8-mRNA-1	0.601413	2.02107e-10	AT5G66140.1	PAD2	proteasome alpha subunit D2
	maker-Scf01566-augustus-gene-0.1-mRNA-1	-1.22825	2.03157e-10	#N/A	#N/A	#N/A
	maker-Scf00282-augustus-gene-2.4-mRNA-1	-1.51482	2.0651e-10	AT1G78510.2	SPS1	solanesyl diphosphate synthase 1
	maker-Scf00286-augustus-gene-3.9-mRNA-1	-3.50474	2.08284e-10	AT1G04030.1	---	unknown protein; BEST Arabidopsis thaliana protein match is: unknown protein (TAIR:AT5G44040.1); Has 1835 Blast hits to 1511 proteins in 238 species: Archae - 7; Bacteria - 164; Metazoa - 377; Fungi - 135; Plants - 187; Viruses - 22; Other Eukaryotes - 943 (source: NCBI BLink).
	maker-Scf02114-augustus-gene-0.1-mRNA-1	2.65124	2.08497e-10	AT3G12490.2	ATCYSB, ATCYS6, CYSB	cystatin B
	maker-Scf01556-augustus-gene-0.4-mRNA-1	1.57655	2.14786e-10	AT5G04760.1	---	Duplicated homeodomain-like superfamily protein
	maker-Scf00452-augustus-gene-1.3-mRNA-1	1.27714	2.16131e-10	AT3G57330.1	ACA11	autoinhibited Ca2+-ATPase 11
	maker-Scf00030-augustus-gene-2.10-mRNA-1	-2.40192	2.16468e-10	AT3G09410.1	---	Pectinacetylesterase family protein
	maker-Scf01099-augustus-gene-0.6-mRNA-1	1.46862	2.25555e-10	AT5G14420.2	RGLG2	RING domain ligase2
	maker-Scf00171-augustus-gene-2.8-mRNA-1	1.37209	2.28038e-10	#N/A	#N/A	#N/A
	maker-Scf00118-augustus-gene-9.6-mRNA-1	-1.22468	2.28686e-10	AT3G03080.1	---	Zinc-binding dehydrogenase family protein
	maker-Scf00238-augustus-gene-4.2-mRNA-1	0.786291	2.31023e-10	#N/A	#N/A	#N/A
	maker-Scf13648-augustus-gene-0.1-mRNA-1	-2.5428	2.3572e-10	#N/A	#N/A	#N/A
	maker-Scf00843-augustus-gene-0.4-mRNA-1	2.58868	2.41314e-10	AT1G61340.1	---	F-box family protein
	maker-Scf00031-augustus-gene-7.12-mRNA-1	-1.48378	2.46646e-10	AT2G35680.1	---	Phosphotyrosine protein phosphatases superfamily protein
	maker-Scf00836-augustus-gene-0.9-mRNA-1	1.46673	2.51428e-10	AT1G29800.1	---	RING/FYVE/PHD-type zinc finger family protein
	maker-Scf00545-augustus-gene-1.9-mRNA-1	-1.55788	2.51788e-10	---	---	---
	maker-Scf00096-augustus-gene-2.10-mRNA-1	-3.00876	2.53783e-10	AT5G12950.1	---	Putative glycosyl hydrolase of unknown function (DUF1680)
	maker-Scf00506-augustus-gene-0.6-mRNA-1	1.32332	2.54006e-10	#N/A	#N/A	#N/A
	maker-Scf00153-augustus-gene-2.8-mRNA-1	-0.856544	2.54071e-10	AT2G24200.2	---	Cytosol aminopeptidase family protein
	maker-Scf00100-augustus-gene-7.7-mRNA-1	-2.33444	2.63758e-10	AT3G19820.3	DWF1	cell elongation protein / DWARF1 / DIMINUTO (DIM)
	maker-Scf00111-augustus-gene-9.14-mRNA-1	2.48052	2.81382e-10	---	---	---
	augustus_masked-Scf00036-processed-gene-11.3-mRNA-1	1.22493	2.87707e-10	AT2G47970.1	---	Nuclear pore localisation protein NPL4
	augustus_masked-Scf00149-processed-gene-2.2-mRNA-1	1.19427	3.03372e-10	AT2G42520.1	---	P-loop containing nucleoside triphosphate hydrolases superfamily protein
	maker-Scf01108-augustus-gene-0.12-mRNA-1	-4.80919	3.03469e-10	AT2G41990.1	---	CONTAINS InterPro DOMAIN/s: Late embryogenesis abundant protein, group 2 (InterPro:IPR004864); BEST Arabidopsis thaliana protein match is: Late embryogenesis abundant (LEA) hydroxyproline-rich glycoprotein family (TAIR:AT4G35170.1); Has 172 Blast hits to 168 proteins in 15 species: Archae - 0; Bacteria - 0; Metazoa - 0; Fungi - 0; Plants - 172; Viruses - 0; Other Eukaryotes - 0 (source: NCBI BLin…
	maker-Scf00210-augustus-gene-5.5-mRNA-1	-0.678998	3.12262e-10	AT3G27090.1	---	DCD (Development and Cell Death) domain protein
	maker-Scf00096-augustus-gene-2.14-mRNA-1	0.654919	3.128e-10	AT3G54230.2	SUA	suppressor of abi3-5
	maker-Scf00190-augustus-gene-4.7-mRNA-1	-3.34124	3.16785e-10	#N/A	#N/A	#N/A
	maker-Scf00913-augustus-gene-0.10-mRNA-1	2.53398	3.16995e-10	---	---	---
	augustus_masked-Scf01424-processed-gene-0.1-mRNA-1	-0.989324	3.18298e-10	AT1G50620.1	---	RING/FYVE/PHD zinc finger superfamily protein
	maker-Scf00107-augustus-gene-1.6-mRNA-1	0.798243	3.18442e-10	AT4G35360.1	---	Uncharacterised conserved protein (UCP030210)
	maker-Scf00202-augustus-gene-1.9-mRNA-1	0.928609	3.19491e-10	AT4G00330.1	CRCK2	calmodulin-binding receptor-like cytoplasmic kinase 2
	maker-Scf00024-augustus-gene-16.8-mRNA-1	-1.38313	3.22061e-10	AT2G35260.1	---	unknown protein; FUNCTIONS IN: molecular_function unknown; INVOLVED IN: biological_process unknown; LOCATED IN: chloroplast; EXPRESSED IN: 21 plant structures; EXPRESSED DURING: 13 growth stages; BEST Arabidopsis thaliana protein match is: unknown protein (TAIR:AT4G17840.1); Has 42 Blast hits to 42 proteins in 14 species: Archae - 0; Bacteria - 0; Metazoa - 0; Fungi - 0; Plants - 42; Viruses - 0;…
	maker-Scf00152-augustus-gene-6.5-mRNA-1	-2.43161	3.22341e-10	AT2G38370.1	---	Plant protein of unknown function (DUF827)
	augustus_masked-Scf00058-processed-gene-5.2-mRNA-1	4.53698	3.26125e-10	AT4G33720.1	---	CAP (Cysteine-rich secretory proteins, Antigen 5, and Pathogenesis-related 1 protein) superfamily protein
	maker-Scf00025-augustus-gene-4.7-mRNA-1	3.30664	3.30334e-10	AT2G21520.1	---	Sec14p-like phosphatidylinositol transfer family protein
	augustus_masked-Scf00069-processed-gene-9.2-mRNA-1	-1.81737	3.30334e-10	AT2G38680.1	---	5'-nucleotidases;magnesium ion binding
	maker-Scf00724-augustus-gene-0.13-mRNA-1	-2.02657	3.33295e-10	AT5G10190.1	---	Major facilitator superfamily protein
	maker-Scf00054-augustus-gene-0.6-mRNA-1	3.08109	3.35916e-10	AT2G23790.1	---	Protein of unknown function (DUF607)
	maker-Scf00316-augustus-gene-4.8-mRNA-1	-2.58694	3.62931e-10	AT5G12080.3	MSL10, ATMSL10	mechanosensitive channel of small conductance-like 10
	augustus_masked-Scf02594-processed-gene-0.0-mRNA-1	-1.60227	3.77784e-10	AT1G61870.1	PPR336	pentatricopeptide repeat 336
	augustus_masked-Scf00039-processed-gene-2.4-mRNA-1	1.9473	3.7858e-10	AT5G56940.1	---	Ribosomal protein S16 family protein
	maker-Scf00113-augustus-gene-1.9-mRNA-1	-1.53533	3.7858e-10	AT2G45280.1	ATRAD51C, RAD51C	RAS associated with diabetes protein 51C
	augustus_masked-Scf00616-processed-gene-1.4-mRNA-1	2.31488	3.92118e-10	AT1G64380.1	---	Integrase-type DNA-binding superfamily protein
	augustus_masked-Scf00030-processed-gene-9.3-mRNA-1	0.844881	3.96929e-10	AT4G38040.1	---	Exostosin family protein
	maker-Scf00213-augustus-gene-3.4-mRNA-1	-1.37989	3.96942e-10	AT1G03750.1	CHR9	switch 2
	maker-Scf00317-augustus-gene-2.9-mRNA-1	0.73825	3.99327e-10	AT1G36990.1	---	unknown protein; LOCATED IN: chloroplast; EXPRESSED IN: 24 plant structures; EXPRESSED DURING: 14 growth stages; BEST Arabidopsis thaliana protein match is: unknown protein (TAIR:AT4G08510.1); Has 5029 Blast hits to 1779 proteins in 339 species: Archae - 2; Bacteria - 1372; Metazoa - 990; Fungi - 933; Plants - 111; Viruses - 28; Other Eukaryotes - 1593 (source: NCBI BLink).
	maker-Scf00007-augustus-gene-10.8-mRNA-1	3.29479	4.0632e-10	AT1G67820.1	---	Protein phosphatase 2C family protein
	maker-Scf00743-augustus-gene-0.10-mRNA-1	-1.36751	4.07554e-10	#N/A	#N/A	#N/A
	maker-Scf00033-augustus-gene-9.8-mRNA-1	1.41287	4.1176e-10	---	---	---
	maker-Scf00176-augustus-gene-5.7-mRNA-1	-1.86119	4.14029e-10	#N/A	#N/A	#N/A
	maker-Scf00151-augustus-gene-5.5-mRNA-1	0.831612	4.17311e-10	AT2G25760.1	---	Protein kinase family protein
	maker-Scf00630-augustus-gene-0.6-mRNA-1	0.917243	4.20131e-10	AT2G21120.1	---	Protein of unknown function (DUF803)
	augustus_masked-Scf00126-processed-gene-8.5-mRNA-1	1.49776	4.21979e-10	AT5G01710.1	---	methyltransferases
	maker-Scf00152-augustus-gene-2.6-mRNA-1	1.75229	4.24121e-10	AT2G38420.1	---	Pentatricopeptide repeat (PPR) superfamily protein
	maker-Scf00067-augustus-gene-7.9-mRNA-1	-1.74893	4.31996e-10	AT5G17210.1	---	Protein of unknown function (DUF1218)
	maker-Scf00425-augustus-gene-2.17-mRNA-1	-1.88694	4.40024e-10	AT5G61210.1	SNAP33, ATSNAP33, SNP33, ATSNAP33B	soluble N-ethylmaleimide-sensitive factor adaptor protein 33
	maker-Scf00086-augustus-gene-6.5-mRNA-1	-1.83513	4.54391e-10	AT4G30150.1	---	CONTAINS InterPro DOMAIN/s: Nucleolar 27S pre-rRNA processing, Urb2/Npa2 (InterPro:IPR018849); Has 58 Blast hits to 49 proteins in 21 species: Archae - 0; Bacteria - 2; Metazoa - 2; Fungi - 0; Plants - 44; Viruses - 3; Other Eukaryotes - 7 (source: NCBI BLink).
	maker-Scf00222-augustus-gene-5.12-mRNA-1	3.27341	4.6619e-10	#N/A	#N/A	#N/A
	maker-Scf00251-augustus-gene-1.3-mRNA-1	-1.163	4.6619e-10	AT5G55760.1	SRT1	sirtuin 1
	maker-Scf00012-augustus-gene-3.12-mRNA-1	-1.264	4.73045e-10	AT3G02830.1	ZFN1	zinc finger protein 1
	maker-Scf00087-augustus-gene-2.10-mRNA-1	4.61949	4.85836e-10	AT4G10250.1	ATHSP22.0	HSP20-like chaperones superfamily protein
	maker-Scf00114-augustus-gene-8.3-mRNA-1	-0.774523	4.8608e-10	AT5G47040.1	LON2	lon protease 2
	maker-Scf00004-augustus-gene-25.11-mRNA-1	1.33312	5.03284e-10	AT1G47240.1	NRAMP2, ATNRAMP2	NRAMP metal ion transporter 2
	maker-Scf00110-augustus-gene-0.5-mRNA-1	1.25589	5.24267e-10	AT4G35470.1	PIRL4	plant intracellular ras group-related LRR 4
	augustus_masked-Scf00076-processed-gene-3.0-mRNA-1	2.44362	5.41187e-10	AT1G79900.1	ATMBAC2, BAC2	Mitochondrial substrate carrier family protein
	augustus_masked-Scf00098-processed-gene-2.0-mRNA-1	0.719986	5.41187e-10	AT2G25737.1	---	Sulfite exporter TauE/SafE family protein
	maker-Scf00226-augustus-gene-0.5-mRNA-1	1.20346	5.46111e-10	AT2G48080.1	---	oxidoreductase, 2OG-Fe(II) oxygenase family protein
	maker-Scf06816-augustus-gene-0.2-mRNA-1	-2.2317	5.52441e-10	#N/A	#N/A	#N/A
	maker-Scf00096-augustus-gene-6.10-mRNA-1	0.975668	5.6142e-10	AT3G20910.1	NF-YA9	nuclear factor Y, subunit A9
	maker-Scf03690-augustus-gene-0.2-mRNA-1	3.10779	5.6142e-10	AT2G29110.1	ATGLR2.8, GLR2.8	glutamate receptor 2.8
	maker-Scf00341-augustus-gene-3.19-mRNA-1	-2.05065	5.63368e-10	AT5G51970.2	---	GroES-like zinc-binding alcohol dehydrogenase family protein
	maker-Scf00178-augustus-gene-3.13-mRNA-1	2.81612	5.64291e-10	AT1G32740.1	---	SBP (S-ribonuclease binding protein) family protein
	maker-Scf00009-augustus-gene-0.8-mRNA-1	-2.42272	5.66732e-10	AT5G39660.2	CDF2	cycling DOF factor 2
	maker-Scf00624-augustus-gene-1.8-mRNA-1	-1.1805	5.66753e-10	AT5G35330.3	MBD02	methyl-CPG-binding domain protein 02
	augustus_masked-Scf29899-processed-gene-0.2-mRNA-1	-1.09422	5.72222e-10	AT4G39730.1	---	Lipase/lipooxygenase, PLAT/LH2 family protein
	maker-Scf00138-augustus-gene-3.6-mRNA-1	1.00665	5.74774e-10	#N/A	#N/A	#N/A
	augustus_masked-Scf00111-processed-gene-9.1-mRNA-1	-1.67421	5.78817e-10	AT4G39050.1	---	Kinesin motor family protein
	maker-Scf01721-augustus-gene-0.5-mRNA-1	2.16996	5.92062e-10	AT5G52640.1	HSP81-1, ATHS83, HSP81.1, HSP83, ATHSP90.1, AtHsp90-1, HSP90.1	heat shock protein 90.1
	maker-Scf00179-augustus-gene-6.19-mRNA-1	0.632359	5.94662e-10	#N/A	#N/A	#N/A
	maker-Scf00410-augustus-gene-3.3-mRNA-1	2.53675	5.94662e-10	#N/A	#N/A	#N/A
	maker-Scf01991-augustus-gene-0.1-mRNA-1	-1.73386	5.96833e-10	AT3G09110.1	---	Protein of unknown function (DUF674)
	maker-Scf00007-augustus-gene-17.9-mRNA-1	-1.35749	6.03252e-10	AT5G01220.1	SQD2	sulfoquinovosyldiacylglycerol 2
	augustus_masked-Scf00205-processed-gene-6.3-mRNA-1	-1.7275	6.06834e-10	AT5G47580.1	---	unknown protein; BEST Arabidopsis thaliana protein match is: unknown protein (TAIR:AT4G17250.1); Has 1807 Blast hits to 1807 proteins in 277 species: Archae - 0; Bacteria - 0; Metazoa - 736; Fungi - 347; Plants - 385; Viruses - 0; Other Eukaryotes - 339 (source: NCBI BLink).
	maker-Scf00061-augustus-gene-9.6-mRNA-1	1.83585	6.09569e-10	AT2G21620.1	RD2	Adenine nucleotide alpha hydrolases-like superfamily protein
	maker-Scf00572-augustus-gene-1.11-mRNA-1	2.66827	6.09569e-10	AT2G30020.1	---	Protein phosphatase 2C family protein
	maker-Scf00001-augustus-gene-36.7-mRNA-1	1.2527	6.18492e-10	AT5G37850.2	SOS4	pfkB-like carbohydrate kinase family protein
	maker-Scf00695-augustus-gene-0.4-mRNA-1	-1.22686	6.18492e-10	AT3G09140.1	---	Protein of unknown function (DUF674)
	maker-Scf00371-augustus-gene-2.5-mRNA-1	0.994263	6.20779e-10	AT3G26400.1	EIF4B1	eukaryotic translation initiation factor 4B1
	maker-Scf00795-augustus-gene-0.10-mRNA-1	-1.05309	6.21453e-10	AT2G46370.2	JAR1, FIN219	Auxin-responsive GH3 family protein
	maker-Scf00176-augustus-gene-3.7-mRNA-1	1.36885	6.35372e-10	#N/A	#N/A	#N/A
	maker-Scf00018-augustus-gene-15.8-mRNA-1	0.620865	6.68603e-10	AT5G64030.1	---	S-adenosyl-L-methionine-dependent methyltransferases superfamily protein
	maker-Scf00019-augustus-gene-9.8-mRNA-1	1.16069	6.72394e-10	AT2G35680.1	---	Phosphotyrosine protein phosphatases superfamily protein
	augustus_masked-Scf00221-processed-gene-2.7-mRNA-1	2.20728	6.84786e-10	AT3G12500.1	ATHCHIB, PR3, PR-3, CHI-B, B-CHI, HCHIB	basic chitinase
	maker-Scf00344-augustus-gene-2.6-mRNA-1	-2.77002	6.84786e-10	AT2G47500.1	---	P-loop nucleoside triphosphate hydrolases superfamily protein with CH (Calponin Homology) domain
	augustus_masked-Scf00630-processed-gene-0.3-mRNA-1	-0.995104	6.84786e-10	AT1G79850.1	RPS17, CS17, PRPS17	ribosomal protein S17
	maker-Scf00509-augustus-gene-0.4-mRNA-1	2.54372	6.98123e-10	AT2G20560.1	---	DNAJ heat shock family protein
	maker-Scf00763-augustus-gene-0.7-mRNA-1	2.12342	6.98123e-10	AT5G18470.1	---	Curculin-like (mannose-binding) lectin family protein
	maker-Scf00001-augustus-gene-23.10-mRNA-1	-0.984217	7.03346e-10	AT1G23740.1	---	Oxidoreductase, zinc-binding dehydrogenase family protein
	maker-Scf00708-augustus-gene-1.8-mRNA-1	0.750493	7.17393e-10	#N/A	#N/A	#N/A
	maker-Scf00386-augustus-gene-1.4-mRNA-1	1.35321	7.28114e-10	AT3G10730.1	SUN2, ATSUN2	SAD1/UNC-84 domain protein 2
	maker-Scf00145-augustus-gene-7.4-mRNA-1	2.16715	7.38582e-10	AT4G35840.1	---	RING/U-box superfamily protein
	maker-Scf00323-augustus-gene-0.5-mRNA-1	2.49746	7.57197e-10	#N/A	#N/A	#N/A
	maker-Scf00052-augustus-gene-7.8-mRNA-1	-1.44225	7.68299e-10	AT5G48300.1	ADG1, APS1	ADP glucose pyrophosphorylase 1
	maker-Scf00007-augustus-gene-20.13-mRNA-1	1.82665	7.90833e-10	AT3G09010.1	---	Protein kinase superfamily protein
	maker-Scf00243-augustus-gene-1.11-mRNA-1	2.09635	7.92869e-10	AT1G72070.1	---	Chaperone DnaJ-domain superfamily protein
	maker-Scf00690-augustus-gene-1.4-mRNA-1	1.75111	7.98743e-10	#N/A	#N/A	#N/A
	maker-Scf00024-augustus-gene-2.9-mRNA-1	-0.998614	8.02815e-10	AT4G18465.1	---	RNA helicase family protein
	maker-Scf00164-augustus-gene-6.10-mRNA-1	-1.98824	8.02815e-10	AT4G25910.1	NFU3, ATCNFU3	NFU domain protein 3
	augustus_masked-Scf00008-processed-gene-26.8-mRNA-1	0.752247	8.21279e-10	AT3G03810.1	EDA30	O-fucosyltransferase family protein
	maker-Scf00170-augustus-gene-2.9-mRNA-1	-2.9178	8.35315e-10	AT5G27390.1	---	Mog1/PsbP/DUF1795-like photosystem II reaction center PsbP family protein
	maker-Scf00060-augustus-gene-1.5-mRNA-1	2.07996	8.50664e-10	AT3G61440.1	ATCYSC1, ARATH;BSAS3;1, CYSC1	cysteine synthase C1
	augustus_masked-Scf00025-processed-gene-6.4-mRNA-1	-0.389105	8.50678e-10	AT1G59580.2	ATMPK2, MPK2	mitogen-activated protein kinase homolog 2
	maker-Scf00038-augustus-gene-2.2-mRNA-1	2.18442	8.50945e-10	AT5G18270.2	ANAC087	Arabidopsis NAC domain containing protein 87
	maker-Scf00050-augustus-gene-3.6-mRNA-1	-5.19556	8.73715e-10	AT3G24430.1	HCF101	ATP binding
	maker-Scf00069-augustus-gene-9.6-mRNA-1	-3.88241	8.7402e-10	AT3G15790.1	MBD11, ATMBD11	methyl-CPG-binding domain 11
	maker-Scf00255-augustus-gene-1.7-mRNA-1	-1.63642	8.83328e-10	#N/A	#N/A	#N/A
	maker-Scf00034-augustus-gene-8.9-mRNA-1	-3.83431	8.90484e-10	AT3G25500.1	AFH1, FH1, AHF1, ATFH1	formin homology 1
	maker-Scf00478-augustus-gene-1.3-mRNA-1	2.27353	8.96905e-10	AT2G31260.1	APG9, ATAPG9	autophagy 9 (APG9)
	maker-Scf00492-augustus-gene-1.6-mRNA-1	1.3455	8.98425e-10	AT4G27780.1	ACBP2	acyl-CoA binding protein 2
	maker-Scf00699-augustus-gene-0.3-mRNA-1	0.534678	9.23808e-10	AT3G24530.1	---	AAA-type ATPase family protein / ankyrin repeat family protein
	maker-Scf00069-augustus-gene-12.12-mRNA-1	-1.58577	9.26355e-10	AT3G05270.2	---	Plant protein of unknown function (DUF869)
	augustus_masked-Scf00001-processed-gene-37.0-mRNA-1	2.50186	9.37082e-10	AT1G13360.1	---	unknown protein; BEST Arabidopsis thaliana protein match is: unknown protein (TAIR:AT3G25870.1); Has 69 Blast hits to 69 proteins in 16 species: Archae - 0; Bacteria - 0; Metazoa - 6; Fungi - 0; Plants - 63; Viruses - 0; Other Eukaryotes - 0 (source: NCBI BLink).
	maker-Scf00164-augustus-gene-7.13-mRNA-1	1.24807	9.39201e-10	AT5G24870.2	---	RING/U-box superfamily protein
	augustus_masked-Scf00062-processed-gene-8.4-mRNA-1	-1.38895	9.39803e-10	AT5G19290.1	---	alpha/beta-Hydrolases superfamily protein
	augustus_masked-Scf00604-processed-gene-0.1-mRNA-1	2.11193	9.47196e-10	AT5G57685.1	ATGDU3, GDU3, LSB1	glutamine dumper 3
	maker-Scf00130-augustus-gene-5.10-mRNA-1	-1.1692	9.53464e-10	AT2G28900.1	OEP16, ATOEP16-L, ATOEP16-1, OEP16-1	outer plastid envelope protein 16-1
	augustus_masked-Scf00139-processed-gene-4.4-mRNA-1	-2.15589	9.55886e-10	AT4G12080.1	AHL1, ATAHL1	AT-hook motif nuclear-localized protein 1
	maker-Scf00572-augustus-gene-1.12-mRNA-1	0.815012	9.56066e-10	AT3G11130.1	---	Clathrin, heavy chain
	augustus_masked-Scf00066-processed-gene-8.1-mRNA-1	-2.17364	9.77312e-10	AT1G68330.1	---	unknown protein; BEST Arabidopsis thaliana protein match is: unknown protein (TAIR:AT1G48780.1); Has 155 Blast hits to 147 proteins in 23 species: Archae - 0; Bacteria - 0; Metazoa - 19; Fungi - 3; Plants - 126; Viruses - 0; Other Eukaryotes - 7 (source: NCBI BLink).
	maker-Scf00175-augustus-gene-4.8-mRNA-1	1.30558	9.77312e-10	AT1G79270.1	ECT8	evolutionarily conserved C-terminal region 8
	maker-Scf00058-augustus-gene-6.6-mRNA-1	-0.786639	9.77638e-10	AT1G50030.1	TOR	target of rapamycin
	maker-Scf00442-augustus-gene-1.7-mRNA-1	1.48854	9.77638e-10	AT5G59380.1	MBD6, ATMBD6	methyl-CPG-binding domain 6
	maker-Scf00007-augustus-gene-22.5-mRNA-1	1.23408	1.00246e-09	AT5G54290.1	CcdA	cytochrome c biogenesis protein family
	maker-Scf00004-augustus-gene-34.11-mRNA-1	-2.02854	1.03062e-09	AT5G67360.1	ARA12	Subtilase family protein
	maker-Scf00053-augustus-gene-1.5-mRNA-1	2.5948	1.03093e-09	AT5G13180.1	ANAC083, VNI2, NAC083	NAC domain containing protein 83
	maker-Scf00009-augustus-gene-23.15-mRNA-1	-1.73968	1.04114e-09	AT5G03650.1	SBE2.2	starch branching enzyme 2.2
	maker-Scf00137-augustus-gene-5.2-mRNA-1	-2.09601	1.04114e-09	---	---	---
	maker-Scf00219-augustus-gene-4.6-mRNA-1	2.73575	1.05466e-09	#N/A	#N/A	#N/A
	augustus_masked-Scf00602-processed-gene-1.3-mRNA-1	1.8239	1.10227e-09	AT3G21220.1	ATMKK5, ATMAP2K_ALPHA, MAP2K_A, MKK5, ATMEK5, MEK5	MAP kinase kinase 5
	maker-Scf00729-augustus-gene-1.8-mRNA-1	1.48397	1.10448e-09	AT1G33360.1	---	ATP-dependent Clp protease
	maker-Scf00344-augustus-gene-1.4-mRNA-1	0.786648	1.1054e-09	AT3G05670.1	---	RING/U-box protein
	maker-Scf00033-augustus-gene-14.4-mRNA-1	-1.82926	1.12574e-09	AT1G47740.2	---	PPPDE putative thiol peptidase family protein
	maker-Scf00669-augustus-gene-1.11-mRNA-1	1.68723	1.13909e-09	#N/A	#N/A	#N/A
	maker-Scf00012-augustus-gene-7.6-mRNA-1	1.93648	1.15399e-09	AT3G25040.1	ERD2B	endoplasmic reticulum retention defective 2B
	augustus_masked-Scf00172-processed-gene-3.5-mRNA-1	1.45989	1.16477e-09	AT2G45590.1	---	Protein kinase superfamily protein
	augustus_masked-Scf00665-processed-gene-1.5-mRNA-1	1.37328	1.16922e-09	AT5G37730.1	---	unknown protein; BEST Arabidopsis thaliana protein match is: unknown protein (TAIR:AT1G23150.1); Has 1807 Blast hits to 1807 proteins in 277 species: Archae - 0; Bacteria - 0; Metazoa - 736; Fungi - 347; Plants - 385; Viruses - 0; Other Eukaryotes - 339 (source: NCBI BLink).
	augustus_masked-Scf00150-processed-gene-5.8-mRNA-1	0.787255	1.17185e-09	AT5G04800.4	---	Ribosomal S17 family protein
	maker-Scf00145-augustus-gene-8.9-mRNA-1	1.40718	1.24462e-09	AT4G38520.2	---	Protein phosphatase 2C family protein
	maker-Scf00171-augustus-gene-4.7-mRNA-1	1.8186	1.25637e-09	#N/A	#N/A	#N/A
	maker-Scf00102-augustus-gene-2.7-mRNA-1	-1.90052	1.25919e-09	---	---	---
	maker-Scf00003-augustus-gene-30.12-mRNA-1	1.4773	1.27016e-09	AT4G31480.2	---	Coatomer, beta subunit
	augustus_masked-Scf16300-processed-gene-0.0-mRNA-1	-1.72343	1.27393e-09	#N/A	#N/A	#N/A
	augustus_masked-Scf00048-processed-gene-4.2-mRNA-1	0.966965	1.28132e-09	AT5G40140.1	---	RING/U-box superfamily protein with ARM repeat domain
	maker-Scf01228-augustus-gene-0.8-mRNA-1	3.12259	1.28848e-09	#N/A	#N/A	#N/A
	maker-Scf00086-augustus-gene-9.8-mRNA-1	-2.10635	1.3008e-09	AT4G38660.2	---	Pathogenesis-related thaumatin superfamily protein
	maker-Scf00108-augustus-gene-1.8-mRNA-1	-1.82205	1.30566e-09	#N/A	#N/A	#N/A
	maker-Scf00316-augustus-gene-2.9-mRNA-1	1.26297	1.30763e-09	AT4G19140.1	---	unknown protein; Has 30201 Blast hits to 17322 proteins in 780 species: Archae - 12; Bacteria - 1396; Metazoa - 17338; Fungi - 3422; Plants - 5037; Viruses - 0; Other Eukaryotes - 2996 (source: NCBI BLink).
	maker-Scf00030-augustus-gene-11.7-mRNA-1	2.33244	1.30976e-09	AT5G46290.1	KASI, KAS1	3-ketoacyl-acyl carrier protein synthase I
	maker-Scf00104-augustus-gene-6.4-mRNA-1	-1.52643	1.32961e-09	AT3G55080.1	---	SET domain-containing protein
	augustus_masked-Scf01365-processed-gene-0.1-mRNA-1	-2.81601	1.33379e-09	AT3G53470.2	---	unknown protein; FUNCTIONS IN: molecular_function unknown; INVOLVED IN: biological_process unknown; LOCATED IN: chloroplast thylakoid membrane, chloroplast; EXPRESSED IN: 22 plant structures; EXPRESSED DURING: 13 growth stages; Has 35 Blast hits to 35 proteins in 13 species: Archae - 0; Bacteria - 0; Metazoa - 0; Fungi - 0; Plants - 35; Viruses - 0; Other Eukaryotes - 0 (source: NCBI BLink).
	augustus_masked-Scf01724-processed-gene-0.3-mRNA-1	1.37611	1.34134e-09	AT3G04930.2	---	DNA-binding storekeeper protein-related transcriptional regulator
	augustus_masked-Scf00034-processed-gene-8.7-mRNA-1	1.28633	1.34244e-09	AT2G43850.1	---	Integrin-linked protein kinase family
	augustus_masked-Scf00430-processed-gene-2.9-mRNA-1	1.77769	1.35065e-09	AT5G58800.2	---	Quinone reductase family protein
	maker-Scf00007-augustus-gene-18.7-mRNA-1	0.715378	1.38033e-09	AT3G09200.1	---	Ribosomal protein L10 family protein
	maker-Scf00132-augustus-gene-3.9-mRNA-1	1.83029	1.38033e-09	AT5G05250.1	---	unknown protein; BEST Arabidopsis thaliana protein match is: unknown protein (TAIR:AT3G56360.1); Has 30201 Blast hits to 17322 proteins in 780 species: Archae - 12; Bacteria - 1396; Metazoa - 17338; Fungi - 3422; Plants - 5037; Viruses - 0; Other Eukaryotes - 2996 (source: NCBI BLink).
	maker-Scf00726-augustus-gene-0.6-mRNA-1	8.47062	1.38832e-09	#N/A	#N/A	#N/A
	maker-Scf01060-augustus-gene-0.4-mRNA-1	-2.89877	1.38873e-09	AT5G55250.2	IAMT1	IAA carboxylmethyltransferase 1
	maker-Scf00057-augustus-gene-2.8-mRNA-1	0.832901	1.40781e-09	AT2G36960.2	TKI1	TSL-kinase interacting protein 1
	maker-Scf00945-augustus-gene-0.6-mRNA-1	0.676213	1.42793e-09	AT5G19350.1	---	RNA-binding (RRM/RBD/RNP motifs) family protein
	maker-Scf00231-augustus-gene-5.12-mRNA-1	4.58514	1.44566e-09	AT4G18180.1	---	Pectin lyase-like superfamily protein
	maker-Scf00004-augustus-gene-12.6-mRNA-1	-2.72963	1.44844e-09	---	---	---
	augustus_masked-Scf02133-processed-gene-0.0-mRNA-1	1.19733	1.47479e-09	AT4G27470.1	ATRMA3, RMA3	RING membrane-anchor 3
	maker-Scf00084-augustus-gene-8.6-mRNA-1	-1.4951	1.48338e-09	AT5G63930.1	---	Leucine-rich repeat protein kinase family protein
	maker-Scf00170-augustus-gene-2.6-mRNA-1	-2.29062	1.49634e-09	AT1G54780.1	TLP18.3	thylakoid lumen 18.3 kDa protein
	maker-Scf00002-augustus-gene-15.9-mRNA-1	-0.826411	1.51712e-09	AT4G21800.2	QQT2	P-loop containing nucleoside triphosphate hydrolases superfamily protein
	augustus_masked-Scf00069-processed-gene-7.0-mRNA-1	2.07637	1.51712e-09	---	---	---
	maker-Scf00274-augustus-gene-4.13-mRNA-1	0.96438	1.52962e-09	#N/A	#N/A	#N/A
	augustus_masked-Scf00030-processed-gene-7.2-mRNA-1	4.71701	1.5682e-09	AT3G23160.1	---	Protein of unknown function (DUF668)
	augustus_masked-Scf01281-processed-gene-0.2-mRNA-1	-2.72518	1.57852e-09	AT1G68010.1	HPR, ATHPR1	hydroxypyruvate reductase
	maker-Scf00006-augustus-gene-23.8-mRNA-1	0.909531	1.62004e-09	AT1G30540.1	---	Actin-like ATPase superfamily protein
	maker-Scf00223-augustus-gene-2.5-mRNA-1	1.01067	1.62989e-09	AT2G25620.1	AtDBP1, DBP1	DNA-binding protein phosphatase 1
	maker-Scf00019-augustus-gene-12.5-mRNA-1	-1.36606	1.63147e-09	AT5G61460.1	MIM, ATRAD18, SMC6B	P-loop containing nucleoside triphosphate hydrolases superfamily protein
	augustus_masked-Scf00034-processed-gene-10.6-mRNA-1	-1.27533	1.64245e-09	AT3G08640.1	---	Protein of unknown function (DUF3411)
	maker-Scf00336-augustus-gene-3.8-mRNA-1	-2.63154	1.65031e-09	AT1G15820.1	LHCB6, CP24	light harvesting complex photosystem II subunit 6
	maker-Scf00631-augustus-gene-0.5-mRNA-1	2.83747	1.65031e-09	#N/A	#N/A	#N/A
	augustus_masked-Scf00317-processed-gene-1.3-mRNA-1	0.993129	1.7326e-09	AT1G68140.3	---	Protein of unknown function (DUF1644)
	maker-Scf00136-augustus-gene-8.6-mRNA-1	2.07346	1.74375e-09	AT3G04300.1	---	RmlC-like cupins superfamily protein
	maker-Scf00307-augustus-gene-2.12-mRNA-1	-2.35618	1.74798e-09	AT5G46580.1	---	pentatricopeptide (PPR) repeat-containing protein
	maker-Scf00009-augustus-gene-26.7-mRNA-1	0.990936	1.80246e-09	AT1G10280.1	---	Core-2/I-branching beta-1,6-N-acetylglucosaminyltransferase family protein
	maker-Scf00221-augustus-gene-5.7-mRNA-1	1.15606	1.81057e-09	AT2G16920.1	UBC23, PFU2	ubiquitin-conjugating enzyme 23
	maker-Scf00032-augustus-gene-13.10-mRNA-1	-1.14214	1.83168e-09	AT2G47940.2	DEGP2	DEGP protease 2
	maker-Scf00302-augustus-gene-2.3-mRNA-1	-1.41413	1.84075e-09	#N/A	#N/A	#N/A
	maker-Scf00232-augustus-gene-5.8-mRNA-1	1.3407	1.84893e-09	AT4G23820.1	---	Pectin lyase-like superfamily protein
	maker-Scf00037-augustus-gene-4.4-mRNA-1	-1.56852	1.85423e-09	AT3G48190.1	ATM, ATATM	ataxia-telangiectasia mutated
	maker-Scf00034-augustus-gene-10.8-mRNA-1	-1.7881	1.8677e-09	AT4G16490.1	---	ARM repeat superfamily protein
	maker-Scf00127-augustus-gene-4.6-mRNA-1	-1.62554	1.86959e-09	AT3G09100.2	---	mRNA capping enzyme family protein
	maker-Scf00068-augustus-gene-10.5-mRNA-1	-2.23581	1.89108e-09	AT5G53580.1	---	NAD(P)-linked oxidoreductase superfamily protein
	maker-Scf01518-augustus-gene-0.2-mRNA-1	-0.849506	1.91711e-09	AT3G20500.1	ATPAP18, PAP18	purple acid phosphatase 18
	maker-Scf00272-augustus-gene-1.4-mRNA-1	2.89157	1.91723e-09	AT5G54240.1	---	Protein of unknown function (DUF1223)
	augustus_masked-Scf37137-processed-gene-0.0-mRNA-1	5.84711	1.95066e-09	AT3G05975.1	---	Late embryogenesis abundant (LEA) hydroxyproline-rich glycoprotein family
	augustus_masked-Scf00633-processed-gene-0.0-mRNA-1	-1.08097	1.97383e-09	AT5G67210.1	---	Protein of unknown function (DUF579)
	augustus_masked-Scf00010-processed-gene-6.7-mRNA-1	0.972024	1.98516e-09	AT2G21060.1	ATGRP2B, ATCSP4, GRP2B	glycine-rich protein 2B
	maker-Scf03298-augustus-gene-0.1-mRNA-1	0.889872	2.00035e-09	AT5G40760.1	G6PD6	glucose-6-phosphate dehydrogenase 6
	maker-Scf00098-augustus-gene-3.8-mRNA-1	-2.6053	2.00567e-09	AT4G32730.1	PC-MYB1, MYB3R-1, ATMYB3R-1, ATMYB3R1, MYB3R1	Homeodomain-like protein
	augustus_masked-Scf00404-processed-gene-2.2-mRNA-1	1.15033	2.01358e-09	AT4G10270.1	---	Wound-responsive family protein
	maker-Scf00092-augustus-gene-8.4-mRNA-1	-3.23631	2.07851e-09	AT1G32100.1	ATPRR1, PRR1	pinoresinol reductase 1
	maker-Scf00351-augustus-gene-1.9-mRNA-1	1.84201	2.07855e-09	#N/A	#N/A	#N/A
	maker-Scf00019-augustus-gene-6.12-mRNA-1	4.82353	2.1019e-09	AT5G56840.1	---	myb-like transcription factor family protein
	augustus_masked-Scf00094-processed-gene-1.2-mRNA-1	2.0995	2.10346e-09	AT4G34050.1	CCoAOMT1	S-adenosyl-L-methionine-dependent methyltransferases superfamily protein
	maker-Scf00132-augustus-gene-2.8-mRNA-1	-1.57512	2.11304e-09	AT2G18330.1	---	AAA-type ATPase family protein
	maker-Scf00756-augustus-gene-0.8-mRNA-1	1.22739	2.1291e-09	AT1G10340.2	---	Ankyrin repeat family protein
	maker-Scf00612-augustus-gene-0.1-mRNA-1	0.891169	2.13237e-09	AT1G51760.1	IAR3, JR3	peptidase M20/M25/M40 family protein
	maker-Scf00336-augustus-gene-2.3-mRNA-1	-1.10401	2.17479e-09	AT2G31650.1	ATX1, SDG27	homologue of trithorax
	maker-Scf00066-augustus-gene-0.6-mRNA-1	0.568968	2.18269e-09	AT5G35910.1	---	Polynucleotidyl transferase, ribonuclease H fold protein with HRDC domain
	augustus_masked-Scf00271-processed-gene-1.0-mRNA-1	1.30204	2.20043e-09	AT2G27050.1	EIL1, AtEIL1	ETHYLENE-INSENSITIVE3-like 1
	augustus_masked-Scf00033-processed-gene-6.2-mRNA-1	1.04966	2.21959e-09	AT1G52720.1	---	unknown protein; BEST Arabidopsis thaliana protein match is: unknown protein (TAIR:AT3G15630.1); Has 61 Blast hits to 61 proteins in 13 species: Archae - 0; Bacteria - 0; Metazoa - 0; Fungi - 0; Plants - 61; Viruses - 0; Other Eukaryotes - 0 (source: NCBI BLink).
	augustus_masked-Scf00077-processed-gene-8.1-mRNA-1	1.56625	2.26157e-09	AT4G24990.1	ATGP4	Ubiquitin family protein
	maker-Scf00437-augustus-gene-2.13-mRNA-1	1.09077	2.26505e-09	AT3G44200.1	ATNEK6, NEK6, IBO1	NIMA (never in mitosis, gene A)-related 6
	maker-Scf00208-augustus-gene-2.15-mRNA-1	1.05614	2.28612e-09	AT4G32940.1	GAMMA-VPE, GAMMAVPE	gamma vacuolar processing enzyme
	maker-Scf00032-augustus-gene-1.3-mRNA-1	4.06462	2.35389e-09	AT2G47600.1	ATMHX, MHX1, ATMHX1, MHX	magnesium/proton exchanger
	maker-Scf00199-augustus-gene-2.4-mRNA-1	0.97291	2.35389e-09	AT3G04500.1	---	RNA-binding (RRM/RBD/RNP motifs) family protein
	maker-Scf00208-augustus-gene-1.6-mRNA-1	-0.683482	2.35565e-09	AT1G17520.1	---	Homeodomain-like/winged-helix DNA-binding family protein
	augustus_masked-Scf00033-processed-gene-11.3-mRNA-1	-2.19412	2.38206e-09	AT3G50685.1	---	unknown protein; Has 52 Blast hits to 46 proteins in 20 species: Archae - 0; Bacteria - 0; Metazoa - 0; Fungi - 0; Plants - 45; Viruses - 0; Other Eukaryotes - 7 (source: NCBI BLink).
	maker-Scf00240-augustus-gene-5.16-mRNA-1	-1.9856	2.41079e-09	AT3G26700.1	---	Protein kinase superfamily protein
	maker-Scf00246-augustus-gene-0.4-mRNA-1	-3.02856	2.41645e-09	AT5G44560.2	VPS2.2	SNF7 family protein
	augustus_masked-Scf00158-processed-gene-1.0-mRNA-1	1.77387	2.46255e-09	AT1G17530.1	ATTIM23-1, TIM23-1	translocase of inner mitochondrial membrane 23
	maker-Scf00083-augustus-gene-9.17-mRNA-1	1.49444	2.47793e-09	---	---	---
	augustus_masked-Scf01468-processed-gene-0.1-mRNA-1	-2.7092	2.50715e-09	#N/A	#N/A	#N/A
	maker-Scf00283-augustus-gene-3.2-mRNA-1	-2.32449	2.50762e-09	AT2G27500.1	---	Glycosyl hydrolase superfamily protein
	maker-Scf01135-augustus-gene-0.6-mRNA-1	1.05764	2.50762e-09	AT1G78070.1	---	Transducin/WD40 repeat-like superfamily protein
	maker-Scf00209-augustus-gene-5.3-mRNA-1	-1.00547	2.51302e-09	AT2G36810.1	---	ARM repeat superfamily protein
	maker-Scf00234-augustus-gene-1.8-mRNA-1	2.00386	2.53328e-09	#N/A	#N/A	#N/A
	maker-Scf00172-augustus-gene-3.8-mRNA-1	3.44751	2.55008e-09	AT4G22920.1	ATNYE1, NYE1	non-yellowing 1
	maker-Scf00080-augustus-gene-6.7-mRNA-1	0.88951	2.5832e-09	AT1G09700.1	HYL1, DRB1	dsRNA-binding domain-like superfamily protein
	augustus_masked-Scf00005-processed-gene-27.2-mRNA-1	1.50169	2.58502e-09	AT1G13740.1	AFP2	ABI five binding protein 2
	augustus_masked-Scf00482-processed-gene-1.5-mRNA-1	-4.02224	2.59441e-09	AT5G67270.1	ATEB1C, EB1C, ATEB1H1	end binding protein 1C
	maker-Scf02559-augustus-gene-0.2-mRNA-1	1.72347	2.67607e-09	AT4G02010.1	---	Protein kinase superfamily protein
	maker-Scf00007-augustus-gene-2.9-mRNA-1	-0.988556	2.76622e-09	AT2G13440.1	---	glucose-inhibited division family A protein
	augustus_masked-Scf00536-processed-gene-0.1-mRNA-1	-5.16958	2.79281e-09	AT5G66940.1	---	Dof-type zinc finger DNA-binding family protein
	augustus_masked-Scf00119-processed-gene-3.1-mRNA-1	-1.76592	2.79438e-09	AT1G02150.1	---	Tetratricopeptide repeat (TPR)-like superfamily protein
	augustus_masked-Scf00377-processed-gene-3.3-mRNA-1	0.743013	2.79749e-09	---	---	---
	augustus_masked-Scf00258-processed-gene-2.3-mRNA-1	1.63252	2.80723e-09	AT2G26830.1	emb1187	Protein kinase superfamily protein
	augustus_masked-Scf00012-processed-gene-13.2-mRNA-1	-1.50702	2.84748e-09	AT3G27120.1	---	P-loop containing nucleoside triphosphate hydrolases superfamily protein
	maker-Scf00069-augustus-gene-12.15-mRNA-1	-1.20593	2.8535e-09	AT3G06430.1	EMB2750	Tetratricopeptide repeat (TPR)-like superfamily protein
	augustus_masked-Scf00770-processed-gene-0.5-mRNA-1	4.41929	2.95117e-09	---	---	---
	augustus_masked-Scf00065-processed-gene-3.3-mRNA-1	-2.18317	3.00144e-09	AT4G39620.2	EMB2453	Tetratricopeptide repeat (TPR)-like superfamily protein
	maker-Scf00014-augustus-gene-2.6-mRNA-1	0.779089	3.02884e-09	AT1G26480.1	GRF12, GF14IOTA	general regulatory factor 12
	maker-Scf00883-augustus-gene-0.12-mRNA-1	0.464073	3.04268e-09	AT3G02540.1	RAD23-3, RAD23C	Rad23 UV excision repair protein family
	maker-Scf00017-augustus-gene-19.8-mRNA-1	1.93901	3.05099e-09	AT1G09575.1	---	Protein of unknown function (DUF607)
	maker-Scf00096-augustus-gene-8.8-mRNA-1	-3.39337	3.05099e-09	AT3G23890.1	TOPII, ATTOPII	topoisomerase II
	augustus_masked-Scf00879-processed-gene-0.3-mRNA-1	1.84833	3.05099e-09	AT1G71070.1	---	Core-2/I-branching beta-1,6-N-acetylglucosaminyltransferase family protein
	augustus_masked-Scf00286-processed-gene-1.0-mRNA-1	2.04998	3.05711e-09	AT5G44060.1	---	unknown protein; BEST Arabidopsis thaliana protein match is: unknown protein (TAIR:AT1G04000.1); Has 1807 Blast hits to 1807 proteins in 277 species: Archae - 0; Bacteria - 0; Metazoa - 736; Fungi - 347; Plants - 385; Viruses - 0; Other Eukaryotes - 339 (source: NCBI BLink).
	augustus_masked-Scf00051-processed-gene-9.7-mRNA-1	-1.63939	3.1062e-09	AT1G23870.1	ATTPS9, TPS9	trehalose-phosphatase/synthase 9
	maker-Scf00015-augustus-gene-20.12-mRNA-1	-1.18745	3.16081e-09	AT3G02830.1	ZFN1	zinc finger protein 1
	maker-Scf00508-augustus-gene-2.9-mRNA-1	-5.30805	3.16081e-09	AT2G07690.1	MCM5	Minichromosome maintenance (MCM2/3/5) family protein
	augustus_masked-Scf00113-processed-gene-6.4-mRNA-1	1.43905	3.19094e-09	AT1G12440.2	---	A20/AN1-like zinc finger family protein
	maker-Scf00292-augustus-gene-3.3-mRNA-1	-1.6039	3.22789e-09	AT1G08260.1	EMB142, EMB2284, POL2A, TIL1, EMB529, ABO4, ESD7	DNA polymerase epsilon catalytic subunit
	maker-Scf00256-augustus-gene-4.3-mRNA-1	-2.70324	3.27801e-09	AT5G18280.1	ATAPY2, APY2	apyrase 2
	maker-Scf00055-augustus-gene-11.2-mRNA-1	-1.34151	3.2932e-09	AT3G17700.1	CNBT1, CNGC20, ATCNGC20	cyclic nucleotide-binding transporter 1
	maker-Scf00033-augustus-gene-8.5-mRNA-1	1.1729	3.3144e-09	AT1G75180.3	---	Erythronate-4-phosphate dehydrogenase family protein
	maker-Scf00036-augustus-gene-8.17-mRNA-1	-1.23907	3.33321e-09	---	---	---
	maker-Scf00110-augustus-gene-9.18-mRNA-1	-1.37782	3.40925e-09	AT2G41820.1	---	Leucine-rich repeat protein kinase family protein
	maker-Scf00022-augustus-gene-0.9-mRNA-1	-2.16071	3.43863e-09	AT2G05920.1	---	Subtilase family protein
	maker-Scf00102-augustus-gene-1.4-mRNA-1	-1.76729	3.50109e-09	AT4G24630.1	---	DHHC-type zinc finger family protein
	augustus_masked-Scf00435-processed-gene-2.0-mRNA-1	-1.45892	3.54935e-09	AT3G02650.1	---	Tetratricopeptide repeat (TPR)-like superfamily protein
	augustus_masked-Scf00515-processed-gene-2.1-mRNA-1	-1.8458	3.55985e-09	#N/A	#N/A	#N/A
	maker-Scf00201-augustus-gene-4.5-mRNA-1	0.828345	3.57492e-09	#N/A	#N/A	#N/A
	maker-Scf00254-augustus-gene-4.10-mRNA-1	0.958266	3.58879e-09	AT3G26780.1	---	Phosphoglycerate mutase family protein
	augustus_masked-Scf02506-processed-gene-0.0-mRNA-1	1.29649	3.65637e-09	AT1G27310.1	NTF2A	nuclear transport factor 2A
	maker-Scf00064-augustus-gene-1.7-mRNA-1	-0.633685	3.69497e-09	AT3G59470.2	---	Far-red impaired responsive (FAR1) family protein
	maker-Scf00126-augustus-gene-2.10-mRNA-1	1.36637	3.74184e-09	AT2G03430.1	---	Ankyrin repeat family protein
	maker-Scf01149-augustus-gene-0.4-mRNA-1	1.03223	3.75863e-09	AT2G27350.6	---	OTU-like cysteine protease family protein
	augustus_masked-Scf00343-processed-gene-1.5-mRNA-1	-2.1083	3.81942e-09	AT3G48520.1	CYP94B3	cytochrome P450, family 94, subfamily B, polypeptide 3
	maker-Scf00073-augustus-gene-11.10-mRNA-1	-6.31307	3.82117e-09	AT5G44635.1	MCM6	minichromosome maintenance (MCM2/3/5) family protein
	maker-Scf00006-augustus-gene-17.4-mRNA-1	-1.07836	3.83753e-09	AT1G79090.2	---	FUNCTIONS IN: molecular_function unknown; INVOLVED IN: biological_process unknown; LOCATED IN: cellular_component unknown; EXPRESSED IN: 25 plant structures; EXPRESSED DURING: 15 growth stages; CONTAINS InterPro DOMAIN/s: Topoisomerase II-associated protein PAT1 (InterPro:IPR019167); BEST Arabidopsis thaliana protein match is: Topoisomerase II-associated protein PAT1 (TAIR:AT3G22270.1); Has 1260 …
	maker-Scf00177-augustus-gene-6.5-mRNA-1	-4.25904	3.92654e-09	AT5G13870.1	EXGT-A4, XTH5	xyloglucan endotransglucosylase/hydrolase 5
	maker-Scf00034-augustus-gene-15.11-mRNA-1	0.790525	3.96728e-09	AT1G04970.1	---	lipid-binding serum glycoprotein family protein
	maker-Scf00208-augustus-gene-1.8-mRNA-1	-1.7342	3.97198e-09	AT3G21300.1	---	RNA methyltransferase family protein
	augustus_masked-Scf00315-processed-gene-2.1-mRNA-1	1.63573	4.03886e-09	AT2G48010.1	RKF3	receptor-like kinase in in flowers 3
	maker-Scf00065-augustus-gene-11.7-mRNA-1	-2.02356	4.04082e-09	AT1G05385.1	LPA19, Psb27-H1	photosystem II 11 kDa protein-related
	maker-Scf00007-augustus-gene-2.14-mRNA-1	-5.13456	4.24057e-09	AT4G37925.1	NDH-M	subunit NDH-M of NAD(P)H:plastoquinone dehydrogenase complex
	maker-Scf00248-augustus-gene-3.12-mRNA-1	-1.60103	4.29232e-09	AT1G22460.1	---	O-fucosyltransferase family protein
	maker-Scf00351-augustus-gene-2.7-mRNA-1	0.675516	4.34338e-09	#N/A	#N/A	#N/A
	maker-Scf00128-augustus-gene-5.8-mRNA-1	1.14655	4.43011e-09	AT3G63250.2	HMT-2, ATHMT-2, HMT2	homocysteine methyltransferase 2
	maker-Scf00841-augustus-gene-0.3-mRNA-1	7.27641	4.53e-09	AT2G18660.1	PNP-A	plant natriuretic peptide A
	maker-Scf00206-augustus-gene-6.17-mRNA-1	0.478492	4.60095e-09	AT4G24690.1	---	ubiquitin-associated (UBA)/TS-N domain-containing protein / octicosapeptide/Phox/Bemp1 (PB1) domain-containing protein
	maker-Scf00403-augustus-gene-2.3-mRNA-1	1.05996	4.61951e-09	AT4G17180.1	---	O-Glycosyl hydrolases family 17 protein
	augustus_masked-Scf36770-processed-gene-0.0-mRNA-1	1.50994	4.62507e-09	#N/A	#N/A	#N/A
	augustus_masked-Scf00156-processed-gene-7.4-mRNA-1	1.69319	4.72718e-09	AT5G44210.1	ERF9, ATERF9, ATERF-9	erf domain protein 9
	maker-Scf01348-augustus-gene-0.5-mRNA-1	-1.83611	4.84256e-09	#N/A	#N/A	#N/A
	maker-Scf01995-augustus-gene-0.2-mRNA-1	-2.57762	4.91697e-09	AT2G27040.2	38200	Argonaute family protein
	maker-Scf00692-augustus-gene-0.6-mRNA-1	-1.64195	5.01635e-09	AT3G15380.1	---	Plasma-membrane choline transporter family protein
	maker-Scf00469-augustus-gene-0.3-mRNA-1	-3.33988	5.06493e-09	#N/A	#N/A	#N/A
	augustus_masked-Scf00107-processed-gene-6.3-mRNA-1	7.99345	5.12668e-09	AT1G76650.3	CML38	calmodulin-like 38
	maker-Scf00054-augustus-gene-2.8-mRNA-1	1.48196	5.13156e-09	AT1G63800.1	UBC5	ubiquitin-conjugating enzyme 5
	augustus_masked-Scf00014-processed-gene-13.2-mRNA-1	-3.62518	5.16554e-09	AT5G60930.1	---	P-loop containing nucleoside triphosphate hydrolases superfamily protein
	augustus_masked-Scf00083-processed-gene-2.2-mRNA-1	2.21884	5.24322e-09	AT5G37660.1	PDLP7	plasmodesmata-located protein 7
	augustus_masked-Scf00407-processed-gene-0.3-mRNA-1	-3.19313	5.31171e-09	AT3G61460.1	BRH1	brassinosteroid-responsive RING-H2
	maker-Scf00038-augustus-gene-15.4-mRNA-1	-0.98117	5.3128e-09	AT2G41500.1	LIS, EMB2776	WD-40 repeat family protein / small nuclear ribonucleoprotein Prp4p-related
	maker-Scf00026-augustus-gene-5.9-mRNA-1	1.15122	5.38155e-09	AT5G03455.1	CDC25, ARATH;CDC25, ACR2	Rhodanese/Cell cycle control phosphatase superfamily protein
	augustus_masked-Scf00174-processed-gene-3.7-mRNA-1	-0.756176	5.49471e-09	AT5G55530.2	---	Calcium-dependent lipid-binding (CaLB domain) family protein
	maker-Scf00030-augustus-gene-13.9-mRNA-1	1.47887	5.49984e-09	AT3G54110.1	ATPUMP1, UCP, PUMP1, ATUCP1, UCP1	plant uncoupling mitochondrial protein 1
	augustus_masked-Scf00622-processed-gene-1.4-mRNA-1	-2.48952	5.59411e-09	AT1G62670.1	RPF2	rna processing factor 2
	augustus_masked-Scf00209-processed-gene-2.1-mRNA-1	-2.31311	5.6324e-09	AT2G27940.1	---	RING/U-box superfamily protein
	maker-Scf00075-augustus-gene-12.5-mRNA-1	-2.07063	5.78608e-09	#N/A	#N/A	#N/A
	maker-Scf00047-augustus-gene-7.4-mRNA-1	1.94952	5.78775e-09	AT1G73480.1	---	alpha/beta-Hydrolases superfamily protein
	augustus_masked-Scf00099-processed-gene-7.5-mRNA-1	0.915431	5.93539e-09	AT1G58120.1	---	BEST Arabidopsis thaliana protein match is: methyltransferases (TAIR:AT5G01710.1); Has 93 Blast hits to 93 proteins in 15 species: Archae - 0; Bacteria - 0; Metazoa - 1; Fungi - 0; Plants - 92; Viruses - 0; Other Eukaryotes - 0 (source: NCBI BLink).
	maker-Scf00072-augustus-gene-3.3-mRNA-1	0.784068	6.02317e-09	AT5G17530.2	---	phosphoglucosamine mutase family protein
	maker-Scf00211-augustus-gene-4.9-mRNA-1	-1.67218	6.0354e-09	AT1G45231.2	---	S-adenosyl-L-methionine-dependent methyltransferases superfamily protein
	maker-Scf00240-augustus-gene-0.6-mRNA-1	-1.66232	6.08962e-09	AT5G13280.1	AK-LYS1, AK1, AK	aspartate kinase 1
	maker-Scf00744-augustus-gene-0.8-mRNA-1	-1.70358	6.21048e-09	AT1G80380.3	---	P-loop containing nucleoside triphosphate hydrolases superfamily protein
	maker-Scf00142-augustus-gene-1.5-mRNA-1	-1.44897	6.221e-09	AT5G43810.2	ZLL	Stabilizer of iron transporter SufD / Polynucleotidyl transferase
	maker-Scf00676-augustus-gene-0.6-mRNA-1	-1.41989	6.29714e-09	AT1G74470.1	---	Pyridine nucleotide-disulphide oxidoreductase family protein
	maker-Scf00792-augustus-gene-0.10-mRNA-1	-1.66762	6.30626e-09	AT2G21530.1	---	SMAD/FHA domain-containing protein
	maker-Scf00193-augustus-gene-5.11-mRNA-1	1.24599	6.32886e-09	AT1G22410.1	---	Class-II DAHP synthetase family protein
	augustus_masked-Scf00650-processed-gene-1.0-mRNA-1	1.50987	6.34983e-09	AT3G01170.1	---	Ribosomal protein L34e superfamily protein
	maker-Scf00006-augustus-gene-13.7-mRNA-1	0.877768	6.41005e-09	AT1G20010.1	TUB5	tubulin beta-5 chain
	augustus_masked-Scf00008-processed-gene-19.1-mRNA-1	1.0577	6.44553e-09	AT4G19950.1	---	unknown protein; BEST Arabidopsis thaliana protein match is: unknown protein (TAIR:AT5G44860.1); Has 338 Blast hits to 330 proteins in 72 species: Archae - 2; Bacteria - 94; Metazoa - 7; Fungi - 0; Plants - 232; Viruses - 0; Other Eukaryotes - 3 (source: NCBI BLink).
	augustus_masked-Scf00006-processed-gene-5.4-mRNA-1	-2.42305	6.45368e-09	AT2G35150.1	EXL1	EXORDIUM like 1
	augustus_masked-Scf00437-processed-gene-1.4-mRNA-1	1.24065	6.45707e-09	AT1G12990.1	---	beta-1,4-N-acetylglucosaminyltransferase family protein
	augustus_masked-Scf16486-processed-gene-0.0-mRNA-1	0.68481	6.5504e-09	AT1G19310.1	---	RING/U-box superfamily protein
	augustus_masked-Scf00010-processed-gene-17.2-mRNA-1	-0.945346	6.5682e-09	AT3G12620.2	---	Protein phosphatase 2C family protein
	maker-Scf00016-augustus-gene-8.9-mRNA-1	1.29953	6.5686e-09	AT5G23810.2	AAP7	amino acid permease 7
	maker-Scf00152-augustus-gene-6.6-mRNA-1	1.43558	6.59955e-09	AT3G51730.1	---	saposin B domain-containing protein
	augustus_masked-Scf00064-processed-gene-9.2-mRNA-1	-2.09306	6.62373e-09	AT5G23860.2	TUB8	tubulin beta 8
	maker-Scf00475-augustus-gene-2.5-mRNA-1	3.00984	6.62373e-09	AT1G24330.1	---	ARM repeat superfamily protein
	augustus_masked-Scf00064-processed-gene-9.3-mRNA-1	-2.26189	6.65902e-09	AT1G20010.1	TUB5	tubulin beta-5 chain
	maker-Scf00174-augustus-gene-3.9-mRNA-1	1.33423	6.73939e-09	AT3G07810.1	---	RNA-binding (RRM/RBD/RNP motifs) family protein
	maker-Scf00030-augustus-gene-14.8-mRNA-1	-3.51169	6.79611e-09	AT3G55800.1	SBPASE	sedoheptulose-bisphosphatase
	maker-Scf00267-augustus-gene-1.3-mRNA-1	-1.88235	6.80069e-09	AT3G05910.1	---	Pectinacetylesterase family protein
	maker-Scf00026-augustus-gene-4.7-mRNA-1	0.786224	6.82012e-09	AT1G75560.2	---	zinc knuckle (CCHC-type) family protein
	maker-Scf00140-augustus-gene-0.4-mRNA-1	1.13792	6.87934e-09	AT4G37880.1	---	LisH/CRA/RING-U-box domains-containing protein
	augustus_masked-Scf00235-processed-gene-3.0-mRNA-1	0.655141	6.89459e-09	AT1G21200.1	---	sequence-specific DNA binding transcription factors
	augustus_masked-Scf00265-processed-gene-0.5-mRNA-1	3.32361	6.89459e-09	AT2G29500.1	---	HSP20-like chaperones superfamily protein
	maker-Scf00014-augustus-gene-22.14-mRNA-1	0.820653	6.90049e-09	AT5G49830.1	EXO84B	exocyst complex component 84B
	augustus_masked-Scf40985-processed-gene-0.0-mRNA-1	-2.13098	6.90049e-09	#N/A	#N/A	#N/A
	augustus_masked-Scf00063-processed-gene-0.1-mRNA-1	3.7866	6.96644e-09	AT4G38250.1	---	Transmembrane amino acid transporter family protein
	maker-Scf00192-augustus-gene-5.7-mRNA-1	0.845827	6.96802e-09	AT5G23430.1	---	Transducin/WD40 repeat-like superfamily protein
	maker-Scf00110-augustus-gene-1.10-mRNA-1	-2.26044	7.06998e-09	AT4G35320.1	---	unknown protein; BEST Arabidopsis thaliana protein match is: unknown protein (TAIR:AT2G17300.1); Has 30201 Blast hits to 17322 proteins in 780 species: Archae - 12; Bacteria - 1396; Metazoa - 17338; Fungi - 3422; Plants - 5037; Viruses - 0; Other Eukaryotes - 2996 (source: NCBI BLink).
	maker-Scf00009-augustus-gene-23.19-mRNA-1	-3.58316	7.14638e-09	AT1G76310.1	CYCB2;4	CYCLIN B2;4
	maker-Scf00145-augustus-gene-6.6-mRNA-1	2.38942	7.20635e-09	AT5G66060.1	---	2-oxoglutarate (2OG) and Fe(II)-dependent oxygenase superfamily protein
	maker-Scf01257-augustus-gene-0.4-mRNA-1	-1.21361	7.20635e-09	#N/A	#N/A	#N/A
	augustus_masked-Scf00096-processed-gene-2.7-mRNA-1	-2.17293	7.32266e-09	AT1G51170.1	---	Protein kinase superfamily protein
	maker-Scf00414-augustus-gene-0.2-mRNA-1	1.11603	7.37933e-09	#N/A	#N/A	#N/A
	maker-Scf00188-augustus-gene-4.4-mRNA-1	-1.63405	7.41e-09	AT4G21900.1	PRORP3	proteinaceous RNase P 3
	maker-Scf00657-augustus-gene-1.13-mRNA-1	1.37569	7.43795e-09	---	---	---
	maker-Scf00037-augustus-gene-10.8-mRNA-1	-4.90648	7.53688e-09	AT1G74070.1	---	Cyclophilin-like peptidyl-prolyl cis-trans isomerase family protein
	maker-Scf00303-augustus-gene-4.10-mRNA-1	1.78927	7.58243e-09	#N/A	#N/A	#N/A
	maker-Scf00726-augustus-gene-0.5-mRNA-1	0.811912	7.66074e-09	#N/A	#N/A	#N/A
	maker-Scf00093-augustus-gene-5.11-mRNA-1	1.15553	7.81381e-09	AT4G08330.1	---	unknown protein; FUNCTIONS IN: molecular_function unknown; INVOLVED IN: biological_process unknown; LOCATED IN: plasma membrane; EXPRESSED IN: 24 plant structures; EXPRESSED DURING: 14 growth stages; BEST Arabidopsis thaliana protein match is: unknown protein (TAIR:AT2G17705.1); Has 98 Blast hits to 98 proteins in 13 species: Archae - 0; Bacteria - 0; Metazoa - 0; Fungi - 0; Plants - 98; Viruses …
	maker-Scf00285-augustus-gene-4.12-mRNA-1	-1.31647	7.84569e-09	AT5G57700.1	---	BNR/Asp-box repeat family protein
	maker-Scf00001-augustus-gene-22.3-mRNA-1	1.21225	7.8486e-09	AT5G14740.2	CA2, CA18, BETACA2	carbonic anhydrase 2
	augustus_masked-Scf00118-processed-gene-8.0-mRNA-1	-1.76428	7.93735e-09	AT3G25500.1	AFH1, FH1, AHF1, ATFH1	formin homology 1
	maker-Scf00040-augustus-gene-10.12-mRNA-1	4.57559	8.02344e-09	AT5G23130.1	---	Peptidoglycan-binding LysM domain-containing protein
	maker-Scf00021-augustus-gene-8.9-mRNA-1	-1.63496	8.08231e-09	AT5G65670.1	IAA9	indole-3-acetic acid inducible 9
	maker-Scf00017-augustus-gene-17.11-mRNA-1	-2.2511	8.08949e-09	AT4G13370.1	---	Plant protein of unknown function (DUF936)
	maker-Scf00330-augustus-gene-0.7-mRNA-1	-0.713034	8.1293e-09	AT3G06720.2	AT-IMP, ATKAPALPHA, AIMPALPHA	importin alpha isoform 1
	maker-Scf00519-augustus-gene-2.2-mRNA-1	-0.988103	8.1293e-09	AT2G47620.1	ATSWI3A, CHB1, SWI3A	SWITCH/sucrose nonfermenting 3A
	maker-Scf00176-augustus-gene-7.12-mRNA-1	2.28383	8.13109e-09	#N/A	#N/A	#N/A
	maker-Scf01422-augustus-gene-0.4-mRNA-1	-3.18805	8.17493e-09	AT2G05790.1	---	O-Glycosyl hydrolases family 17 protein
	maker-Scf00584-augustus-gene-0.9-mRNA-1	-1.6667	8.20869e-09	AT1G06680.1	PSBP-1, OEE2, PSII-P, OE23	photosystem II subunit P-1
	maker-Scf00110-augustus-gene-4.9-mRNA-1	1.37051	8.42332e-09	AT1G73730.1	EIL3, SLIM1, ATSLIM, AtEIL3	ETHYLENE-INSENSITIVE3-like 3
	augustus_masked-Scf00593-processed-gene-1.0-mRNA-1	1.45445	8.55411e-09	AT5G58950.1	---	Protein kinase superfamily protein
	maker-Scf01797-augustus-gene-0.1-mRNA-1	-2.19507	8.64848e-09	AT1G29630.2	---	5'-3' exonuclease family protein
	augustus_masked-Scf00178-processed-gene-7.7-mRNA-1	-0.549985	8.78845e-09	AT4G26000.1	PEP	RNA-binding KH domain-containing protein
	augustus_masked-Scf00086-processed-gene-3.4-mRNA-1	-1.28873	8.88623e-09	AT4G34730.1	---	ribosome-binding factor A family protein
	maker-Scf00159-augustus-gene-7.9-mRNA-1	-1.20648	8.99727e-09	AT1G69523.1	---	S-adenosyl-L-methionine-dependent methyltransferases superfamily protein
	maker-Scf00039-augustus-gene-2.13-mRNA-1	-1.62446	9.04165e-09	AT1G51550.1	---	Kelch repeat-containing F-box family protein
	maker-Scf00187-augustus-gene-4.6-mRNA-1	1.77648	9.12518e-09	AT1G62300.1	WRKY6, ATWRKY6	WRKY family transcription factor
	maker-Scf00010-augustus-gene-9.12-mRNA-1	1.80663	9.16153e-09	AT1G19920.1	APS2, ASA1	Pseudouridine synthase/archaeosine transglycosylase-like family protein
	maker-Scf00155-augustus-gene-5.6-mRNA-1	-1.46391	9.20767e-09	AT3G17430.1	---	Nucleotide-sugar transporter family protein
	maker-Scf00003-augustus-gene-6.6-mRNA-1	1.72908	9.22334e-09	AT4G32920.3	---	glycine-rich protein
	maker-Scf00022-augustus-gene-3.8-mRNA-1	-0.870749	9.32288e-09	AT2G24370.1	---	Protein kinase protein with adenine nucleotide alpha hydrolases-like domain
	maker-Scf01849-augustus-gene-0.5-mRNA-1	-2.49685	9.33589e-09	#N/A	#N/A	#N/A
	augustus_masked-Scf04195-processed-gene-0.1-mRNA-1	0.792706	9.33589e-09	AT3G26430.1	---	GDSL-like Lipase/Acylhydrolase superfamily protein
	maker-Scf00154-augustus-gene-0.5-mRNA-1	4.26988	9.39333e-09	AT3G26430.1	---	GDSL-like Lipase/Acylhydrolase superfamily protein
	maker-Scf00382-augustus-gene-1.8-mRNA-1	-2.52977	9.49312e-09	#N/A	#N/A	#N/A
	maker-Scf00013-augustus-gene-10.8-mRNA-1	-3.96774	9.55101e-09	AT3G44050.1	---	P-loop containing nucleoside triphosphate hydrolases superfamily protein
	augustus_masked-Scf00067-processed-gene-11.4-mRNA-1	0.728271	9.56347e-09	AT2G35530.1	bZIP16, AtbZIP16	basic region/leucine zipper transcription factor 16
	maker-Scf00214-augustus-gene-0.5-mRNA-1	1.14109	9.58236e-09	AT4G33920.1	---	Protein phosphatase 2C family protein
	maker-Scf00059-augustus-gene-9.10-mRNA-1	-3.29767	9.68107e-09	AT2G46780.1	---	RNA-binding (RRM/RBD/RNP motifs) family protein
	maker-Scf00242-augustus-gene-4.8-mRNA-1	0.558344	9.68303e-09	AT2G23460.1	XLG1, ATXLG1	extra-large G-protein 1
	maker-Scf00039-augustus-gene-2.7-mRNA-1	0.850936	9.73293e-09	AT4G29950.1	---	Ypt/Rab-GAP domain of gyp1p superfamily protein
	augustus_masked-Scf00035-processed-gene-16.8-mRNA-1	6.0063	9.78006e-09	AT3G59080.1	---	Eukaryotic aspartyl protease family protein
	maker-Scf00334-augustus-gene-3.15-mRNA-1	1.13592	9.78006e-09	AT5G18130.1	---	unknown protein; BEST Arabidopsis thaliana protein match is: unknown protein (TAIR:AT3G03870.2); Has 1807 Blast hits to 1807 proteins in 277 species: Archae - 0; Bacteria - 0; Metazoa - 736; Fungi - 347; Plants - 385; Viruses - 0; Other Eukaryotes - 339 (source: NCBI BLink).
	maker-Scf00681-augustus-gene-1.2-mRNA-1	1.72079	9.78006e-09	AT1G29690.1	CAD1	MAC/Perforin domain-containing protein
	maker-Scf00490-augustus-gene-0.13-mRNA-1	1.74513	9.78401e-09	AT4G38710.1	---	glycine-rich protein
	maker-Scf00308-augustus-gene-3.5-mRNA-1	1.14124	9.89219e-09	AT2G46270.2	GBF3	G-box binding factor 3
	maker-Scf00090-augustus-gene-3.7-mRNA-1	-0.647454	1.0181e-08	#N/A	#N/A	#N/A
	maker-Scf00351-augustus-gene-2.6-mRNA-1	0.805407	1.01834e-08	#N/A	#N/A	#N/A
	augustus_masked-Scf00055-processed-gene-14.5-mRNA-1	-1.97167	1.02914e-08	AT2G01910.2	ATMAP65-6, MAP65-6	Microtubule associated protein (MAP65/ASE1) family protein
	maker-Scf00066-augustus-gene-12.27-mRNA-1	-1.12148	1.06143e-08	AT1G35420.1	---	alpha/beta-Hydrolases superfamily protein
	augustus_masked-Scf05794-processed-gene-0.0-mRNA-1	3.44791	1.06741e-08	AT3G18830.1	ATPLT5, PMT5, ATPMT5	polyol/monosaccharide transporter 5
	maker-Scf00017-augustus-gene-15.5-mRNA-1	-2.25407	1.06817e-08	AT5G55040.2	---	DNA-binding bromodomain-containing protein
	maker-Scf00613-augustus-gene-0.7-mRNA-1	1.7756	1.06868e-08	AT3G10420.2	SPD1	P-loop containing nucleoside triphosphate hydrolases superfamily protein
	maker-Scf00185-augustus-gene-0.9-mRNA-1	-3.69895	1.07821e-08	AT1G02730.1	ATCSLD5, CSLD5, SOS6	cellulose synthase-like D5
	augustus_masked-Scf00219-processed-gene-0.6-mRNA-1	0.685669	1.07821e-08	#N/A	#N/A	#N/A
	augustus_masked-Scf00064-processed-gene-1.3-mRNA-1	-2.80108	1.08554e-08	AT4G34980.1	SLP2	subtilisin-like serine protease 2
	maker-Scf00282-augustus-gene-4.9-mRNA-1	-2.69311	1.08646e-08	AT4G36470.1	---	S-adenosyl-L-methionine-dependent methyltransferases superfamily protein
	maker-Scf00045-augustus-gene-2.3-mRNA-1	0.777881	1.10063e-08	AT2G26230.1	---	uricase / urate oxidase / nodulin 35, putative
	maker-Scf00914-augustus-gene-0.10-mRNA-1	2.07366	1.10063e-08	AT2G45680.1	---	TCP family transcription factor
	maker-Scf00003-augustus-gene-25.5-mRNA-1	-1.53362	1.10732e-08	AT3G20270.3	---	lipid-binding serum glycoprotein family protein
	augustus_masked-Scf00782-processed-gene-0.4-mRNA-1	-1.52181	1.11234e-08	#N/A	#N/A	#N/A
	maker-Scf00690-augustus-gene-1.5-mRNA-1	0.973321	1.11555e-08	#N/A	#N/A	#N/A
	maker-Scf00052-augustus-gene-6.2-mRNA-1	-2.02192	1.1214e-08	AT1G63230.1	---	Tetratricopeptide repeat (TPR)-like superfamily protein
	maker-Scf02840-augustus-gene-0.2-mRNA-1	2.3173	1.13916e-08	AT3G02800.1	---	Tyrosine phosphatase family protein
	augustus_masked-Scf00047-processed-gene-5.0-mRNA-1	-3.05291	1.161e-08	AT1G66140.1	ZFP4	zinc finger protein 4
	maker-Scf00084-augustus-gene-8.4-mRNA-1	-1.46071	1.16782e-08	AT3G24320.1	MSH1, CHM1, ATMSH1, CHM	MUTL protein homolog 1
	augustus_masked-Scf00479-processed-gene-2.6-mRNA-1	-0.934023	1.16782e-08	#N/A	#N/A	#N/A
	augustus_masked-Scf00035-processed-gene-6.5-mRNA-1	1.92134	1.17605e-08	AT1G28280.2	---	VQ motif-containing protein
	maker-Scf00071-augustus-gene-12.20-mRNA-1	-2.52259	1.17916e-08	AT1G21890.1	---	nodulin MtN21 /EamA-like transporter family protein
	maker-Scf00093-augustus-gene-5.9-mRNA-1	1.77436	1.18035e-08	AT3G08910.1	---	DNAJ heat shock family protein
	augustus_masked-Scf02160-processed-gene-0.1-mRNA-1	-1.79382	1.20498e-08	#N/A	#N/A	#N/A
	maker-Scf00126-augustus-gene-1.6-mRNA-1	2.63437	1.20896e-08	AT2G40300.1	ATFER4, FER4	ferritin 4
	maker-Scf00395-augustus-gene-3.9-mRNA-1	1.76847	1.20896e-08	AT5G62360.1	---	Plant invertase/pectin methylesterase inhibitor superfamily protein
	maker-Scf00154-augustus-gene-4.9-mRNA-1	1.20074	1.2188e-08	AT5G21090.1	---	Leucine-rich repeat (LRR) family protein
	augustus_masked-Scf00854-processed-gene-0.3-mRNA-1	2.92842	1.2319e-08	#N/A	#N/A	#N/A
	maker-Scf00366-augustus-gene-1.4-mRNA-1	-3.10088	1.23891e-08	AT3G54290.1	---	FUNCTIONS IN: molecular_function unknown; INVOLVED IN: N-terminal protein myristoylation; LOCATED IN: chloroplast; EXPRESSED IN: 23 plant structures; EXPRESSED DURING: 13 growth stages; CONTAINS InterPro DOMAIN/s: Haemerythrin/HHE cation-binding motif (InterPro:IPR012312); Has 59 Blast hits to 59 proteins in 14 species: Archae - 0; Bacteria - 2; Metazoa - 0; Fungi - 0; Plants - 56; Viruses - 0; O…
	augustus_masked-Scf00327-processed-gene-3.1-mRNA-1	2.05141	1.24628e-08	AT5G48150.2	PAT1	GRAS family transcription factor
	augustus_masked-Scf00023-processed-gene-19.0-mRNA-1	-1.74558	1.25565e-08	AT3G03980.1	---	NAD(P)-binding Rossmann-fold superfamily protein
	maker-Scf00160-augustus-gene-1.6-mRNA-1	-1.11458	1.25994e-08	AT5G49030.1	OVA2	tRNA synthetase class I (I, L, M and V) family protein
	maker-Scf01525-augustus-gene-0.4-mRNA-1	-1.18515	1.26946e-08	AT2G20890.1	PSB29, THF1	photosystem II reaction center PSB29 protein
	maker-Scf00584-augustus-gene-0.14-mRNA-1	1.11746	1.27345e-08	AT1G79070.1	---	SNARE-associated protein-related
	augustus_masked-Scf00480-processed-gene-0.1-mRNA-1	2.86152	1.27457e-08	AT3G57120.1	---	Protein kinase superfamily protein
	maker-Scf00722-augustus-gene-1.5-mRNA-1	-2.81581	1.27776e-08	AT3G22970.1	---	Protein of unknown function (DUF506)
	maker-Scf00799-augustus-gene-0.8-mRNA-1	-1.83287	1.28478e-08	AT1G56500.1	---	haloacid dehalogenase-like hydrolase family protein
	maker-Scf00385-augustus-gene-0.2-mRNA-1	0.857122	1.29236e-08	AT1G06780.1	GAUT6	galacturonosyltransferase 6
	maker-Scf01050-augustus-gene-0.8-mRNA-1	6.6981	1.29406e-08	#N/A	#N/A	#N/A
	maker-Scf00013-augustus-gene-4.9-mRNA-1	-2.09756	1.3045e-08	AT1G49740.1	---	PLC-like phosphodiesterases superfamily protein
	maker-Scf00389-augustus-gene-1.7-mRNA-1	1.53378	1.3162e-08	AT5G14280.1	---	DNA-binding storekeeper protein-related
	maker-Scf00013-augustus-gene-22.12-mRNA-1	4.1442	1.32437e-08	AT1G75820.1	CLV1, FAS3, FLO5, ATCLV1	Leucine-rich receptor-like protein kinase family protein
	maker-Scf00038-augustus-gene-0.5-mRNA-1	0.797986	1.32475e-08	AT3G13410.1	---	unknown protein; FUNCTIONS IN: molecular_function unknown; INVOLVED IN: biological_process unknown; LOCATED IN: endoplasmic reticulum; EXPRESSED IN: 25 plant structures; EXPRESSED DURING: 15 growth stages; BEST Arabidopsis thaliana protein match is: unknown protein (TAIR:AT1G55546.1); Has 49 Blast hits to 49 proteins in 14 species: Archae - 0; Bacteria - 0; Metazoa - 0; Fungi - 0; Plants - 48; Vi…
	maker-Scf00158-augustus-gene-4.2-mRNA-1	3.25232	1.32854e-08	AT4G35880.1	---	Eukaryotic aspartyl protease family protein
	maker-Scf00461-augustus-gene-1.4-mRNA-1	-1.42491	1.33461e-08	AT4G00370.1	ANTR2, PHT4;4	Major facilitator superfamily protein
	augustus_masked-Scf01813-processed-gene-0.0-mRNA-1	-2.52075	1.33682e-08	AT4G27190.1	---	NB-ARC domain-containing disease resistance protein
	augustus_masked-Scf00567-processed-gene-1.5-mRNA-1	0.880574	1.34267e-08	AT4G15470.1	---	Bax inhibitor-1 family protein
	augustus_masked-Scf00008-processed-gene-19.3-mRNA-1	4.57999	1.34623e-08	AT1G49780.1	PUB26	plant U-box 26
	maker-Scf00306-augustus-gene-0.10-mRNA-1	-1.37508	1.36286e-08	AT4G15560.1	CLA1, DEF, CLA, DXS, DXPS2	Deoxyxylulose-5-phosphate synthase
	maker-Scf00538-augustus-gene-1.8-mRNA-1	-3.54847	1.37266e-08	AT2G18540.1	---	RmlC-like cupins superfamily protein
	maker-Scf00004-augustus-gene-17.9-mRNA-1	1.77165	1.37869e-08	AT5G01320.1	---	Thiamine pyrophosphate dependent pyruvate decarboxylase family protein
	maker-Scf00073-augustus-gene-10.7-mRNA-1	-3.60035	1.39128e-08	AT1G44110.1	CYCA1;1	Cyclin A1;1
	maker-Scf00216-augustus-gene-1.7-mRNA-1	1.75704	1.39809e-08	AT1G01490.2	---	Heavy metal transport/detoxification superfamily protein
	maker-Scf00026-augustus-gene-6.4-mRNA-1	-1.64974	1.39811e-08	AT3G52170.2	---	DNA binding
	augustus_masked-Scf00041-processed-gene-4.5-mRNA-1	0.716121	1.41087e-08	AT2G35530.1	bZIP16, AtbZIP16	basic region/leucine zipper transcription factor 16
	maker-Scf00261-augustus-gene-0.7-mRNA-1	-2.02759	1.43e-08	---	---	---
	maker-Scf00006-augustus-gene-14.5-mRNA-1	-1.51772	1.43389e-08	AT1G30680.1	---	toprim domain-containing protein
	augustus_masked-Scf00113-processed-gene-7.2-mRNA-1	-3.10694	1.43513e-08	AT2G45470.1	FLA8, AGP8	FASCICLIN-like arabinogalactan protein 8
	maker-Scf00234-augustus-gene-0.7-mRNA-1	2.47196	1.43702e-08	#N/A	#N/A	#N/A
	maker-Scf00102-augustus-gene-5.7-mRNA-1	1.53463	1.43876e-08	AT1G43710.1	emb1075	Pyridoxal phosphate (PLP)-dependent transferases superfamily protein
	maker-Scf00003-augustus-gene-9.9-mRNA-1	2.78679	1.4524e-08	AT3G13730.1	CYP90D1	cytochrome P450, family 90, subfamily D, polypeptide 1
	maker-Scf00008-augustus-gene-17.7-mRNA-1	1.06112	1.46166e-08	AT5G04410.1	NAC2, anac078	NAC domain containing protein 2
	maker-Scf00188-augustus-gene-3.4-mRNA-1	2.14837	1.47282e-08	AT5G58170.1	SVL5	SHV3-like 5
	augustus_masked-Scf01078-processed-gene-0.5-mRNA-1	-0.981953	1.47966e-08	AT1G14345.1	---	NAD(P)-linked oxidoreductase superfamily protein
	augustus_masked-Scf02108-processed-gene-0.1-mRNA-1	1.15541	1.49123e-08	AT1G09070.1	SRC2, (AT)SRC2	soybean gene regulated by cold-2
	maker-Scf00216-augustus-gene-6.7-mRNA-1	-1.62473	1.49368e-08	AT5G54160.1	ATOMT1, OMT1	O-methyltransferase 1
	maker-Scf00100-augustus-gene-8.11-mRNA-1	-0.402693	1.50046e-08	AT1G77670.1	---	Pyridoxal phosphate (PLP)-dependent transferases superfamily protein
	maker-Scf00984-augustus-gene-0.13-mRNA-1	-2.27787	1.51763e-08	---	---	---
	maker-Scf00010-augustus-gene-9.14-mRNA-1	1.12469	1.53506e-08	AT1G47830.1	---	SNARE-like superfamily protein
	augustus_masked-Scf02080-processed-gene-0.0-mRNA-1	5.07654	1.54625e-08	AT5G13080.1	WRKY75, ATWRKY75	WRKY DNA-binding protein 75
	maker-Scf22841-augustus-gene-0.1-mRNA-1	1.38798	1.5543e-08	AT3G62830.2	UXS2, ATUXS2	NAD(P)-binding Rossmann-fold superfamily protein
	maker-Scf00300-augustus-gene-4.18-mRNA-1	6.77081	1.55914e-08	AT2G47280.1	---	Pectin lyase-like superfamily protein
	maker-Scf00468-augustus-gene-0.10-mRNA-1	1.78844	1.55914e-08	AT2G22360.1	---	DNAJ heat shock family protein
	augustus_masked-Scf00977-processed-gene-0.3-mRNA-1	1.03908	1.55914e-08	#N/A	#N/A	#N/A
	maker-Scf00386-augustus-gene-3.5-mRNA-1	-1.0499	1.57027e-08	AT5G06120.2	---	ARM repeat superfamily protein
	maker-Scf00079-augustus-gene-7.20-mRNA-1	-1.16279	1.57875e-08	AT5G24314.2	PTAC7	plastid transcriptionally active7
	augustus_masked-Scf00832-processed-gene-0.3-mRNA-1	-2.75529	1.58913e-08	AT3G27060.1	TSO2, ATTSO2	Ferritin/ribonucleotide reductase-like family protein
	augustus_masked-Scf27831-processed-gene-0.0-mRNA-1	2.57746	1.60195e-08	AT5G07990.1	TT7, CYP75B1, D501	Cytochrome P450 superfamily protein
	maker-Scf00031-augustus-gene-8.11-mRNA-1	0.84855	1.60792e-08	AT5G61530.1	---	small G protein family protein / RhoGAP family protein
	maker-Scf01105-augustus-gene-0.6-mRNA-1	0.923009	1.60792e-08	AT1G67310.1	---	Calmodulin-binding transcription activator protein with CG-1 and Ankyrin domains
	maker-Scf00021-augustus-gene-19.4-mRNA-1	-3.23595	1.61315e-08	AT4G30200.3	VEL1, VIL2	vernalization5/VIN3-like
	maker-Scf00185-augustus-gene-3.11-mRNA-1	-1.40707	1.61575e-08	AT3G61620.2	RRP41	3'-5'-exoribonuclease family protein
	maker-Scf00241-augustus-gene-4.6-mRNA-1	1.61393	1.61922e-08	AT5G67030.2	ABA1, LOS6, NPQ2, ATABA1, ZEP, IBS3, ATZEP	zeaxanthin epoxidase (ZEP) (ABA1)
	maker-Scf00095-augustus-gene-0.9-mRNA-1	3.81388	1.61999e-08	AT4G24240.1	WRKY7, ATWRKY7	WRKY DNA-binding protein 7
	maker-Scf00022-augustus-gene-1.5-mRNA-1	1.16237	1.62309e-08	AT1G54100.2	ALDH7B4	aldehyde dehydrogenase 7B4
	augustus_masked-Scf00097-processed-gene-7.0-mRNA-1	-1.6037	1.62868e-08	AT5G11420.1	---	Protein of unknown function, DUF642
	maker-Scf00227-augustus-gene-0.5-mRNA-1	-3.44711	1.63929e-08	AT4G36360.1	BGAL3	beta-galactosidase 3
	maker-Scf00107-augustus-gene-5.7-mRNA-1	2.26995	1.65337e-08	AT3G51520.1	---	diacylglycerol acyltransferase family
	maker-Scf00290-augustus-gene-0.4-mRNA-1	-3.42749	1.66554e-08	AT5G50740.1	---	Heavy metal transport/detoxification superfamily protein
	maker-Scf00797-augustus-gene-0.6-mRNA-1	1.93539	1.68822e-08	#N/A	#N/A	#N/A
	maker-Scf00027-augustus-gene-12.11-mRNA-1	1.25221	1.69311e-08	AT5G23590.2	---	DNAJ heat shock N-terminal domain-containing protein
	maker-Scf00024-augustus-gene-15.11-mRNA-1	0.994419	1.69371e-08	AT2G35360.1	---	ubiquitin family protein
	augustus_masked-Scf00399-processed-gene-2.4-mRNA-1	0.740059	1.6978e-08	AT3G06850.2	BCE2, LTA1, DIN3	2-oxoacid dehydrogenases acyltransferase family protein
	maker-Scf00022-augustus-gene-5.7-mRNA-1	-0.740824	1.75591e-08	AT1G72340.1	---	NagB/RpiA/CoA transferase-like superfamily protein
	augustus_masked-Scf02079-processed-gene-0.0-mRNA-1	-2.26847	1.75739e-08	#N/A	#N/A	#N/A
	maker-Scf00086-augustus-gene-8.4-mRNA-1	0.902412	1.75923e-08	AT5G23670.2	LCB2	long chain base2
	maker-Scf00111-augustus-gene-7.10-mRNA-1	-1.27173	1.76231e-08	AT5G03040.3	iqd2	IQ-domain 2
	maker-Scf00727-augustus-gene-1.6-mRNA-1	0.886629	1.76984e-08	AT5G47710.2	---	Calcium-dependent lipid-binding (CaLB domain) family protein
	maker-Scf24039-augustus-gene-0.1-mRNA-1	1.2076	1.77334e-08	AT5G23090.4	NF-YB13	nuclear factor Y, subunit B13
	maker-Scf00064-augustus-gene-13.4-mRNA-1	-2.1235	1.78566e-08	AT4G34830.1	MRL1	Pentatricopeptide repeat (PPR) superfamily protein
	maker-Scf00134-augustus-gene-1.8-mRNA-1	1.23714	1.81098e-08	AT1G50020.1	---	unknown protein; FUNCTIONS IN: molecular_function unknown; INVOLVED IN: biological_process unknown; LOCATED IN: chloroplast thylakoid membrane, chloroplast; EXPRESSED IN: 24 plant structures; EXPRESSED DURING: 15 growth stages; Has 72 Blast hits to 72 proteins in 27 species: Archae - 0; Bacteria - 0; Metazoa - 0; Fungi - 0; Plants - 72; Viruses - 0; Other Eukaryotes - 0 (source: NCBI BLink).
	maker-Scf00242-augustus-gene-3.5-mRNA-1	-1.65697	1.81589e-08	AT1G49480.1	RTV1	related to vernalization1 1
	maker-Scf00068-augustus-gene-8.12-mRNA-1	-1.93634	1.83142e-08	AT3G61870.1	---	unknown protein; FUNCTIONS IN: molecular_function unknown; INVOLVED IN: biological_process unknown; LOCATED IN: chloroplast, chloroplast inner membrane, chloroplast envelope; EXPRESSED IN: 23 plant structures; EXPRESSED DURING: 14 growth stages; Has 200 Blast hits to 200 proteins in 73 species: Archae - 0; Bacteria - 112; Metazoa - 0; Fungi - 0; Plants - 53; Viruses - 0; Other Eukaryotes - 35 (so…
	augustus_masked-Scf00066-processed-gene-1.0-mRNA-1	1.25227	1.83634e-08	AT2G17630.1	---	Pyridoxal phosphate (PLP)-dependent transferases superfamily protein
	maker-Scf00338-augustus-gene-3.18-mRNA-1	1.0233	1.84693e-08	AT5G46290.1	KASI, KAS1	3-ketoacyl-acyl carrier protein synthase I
	maker-Scf04937-augustus-gene-0.2-mRNA-1	-2.03596	1.84693e-08	AT2G47300.2	---	ribonuclease Ps
	augustus_masked-Scf01048-processed-gene-0.3-mRNA-1	1.22131	1.86137e-08	AT3G23440.1	EDA6, MEE37	embryo sac development arrest 6
	augustus_masked-Scf00980-processed-gene-0.0-mRNA-1	4.56977	1.8728e-08	AT4G16260.1	---	Glycosyl hydrolase superfamily protein
	maker-Scf00024-augustus-gene-17.6-mRNA-1	1.21168	1.90138e-08	AT1G02130.1	ATRAB1B, ARA5, ARA-5, ATRABD2A, RABD2A, RA-5	RAS 5
	maker-Scf00010-augustus-gene-5.11-mRNA-1	-3.46268	1.907e-08	AT3G51290.2	---	Protein of unknown function (DUF630) ;Protein of unknown function (DUF632)
	augustus_masked-Scf00091-processed-gene-3.4-mRNA-1	-1.37241	1.95084e-08	AT4G18800.1	ATHSGBP, ATRAB11B, ATRABA1D, RABA1d	RAB GTPase homolog A1D
	maker-Scf00030-augustus-gene-16.6-mRNA-1	-1.11012	1.98543e-08	AT2G29650.1	ANTR1, PHT4;1	phosphate transporter 4;1
	maker-Scf00587-augustus-gene-0.2-mRNA-1	-1.99841	1.98674e-08	AT3G15810.1	---	Protein of unknown function (DUF567)
	maker-Scf00183-augustus-gene-0.7-mRNA-1	6.18636	1.99264e-08	AT5G48290.1	---	Heavy metal transport/detoxification superfamily protein
	maker-Scf00161-augustus-gene-3.5-mRNA-1	-1.56925	2.01655e-08	AT5G41270.1	---	CONTAINS InterPro DOMAIN/s: RNAse P, Rpr2/Rpp21 subunit (InterPro:IPR007175); Has 35333 Blast hits to 34131 proteins in 2444 species: Archae - 798; Bacteria - 22429; Metazoa - 974; Fungi - 991; Plants - 531; Viruses - 0; Other Eukaryotes - 9610 (source: NCBI BLink).
	maker-Scf00002-augustus-gene-16.12-mRNA-1	1.4037	2.06079e-08	AT1G20480.1	---	AMP-dependent synthetase and ligase family protein
	maker-Scf00067-augustus-gene-10.9-mRNA-1	-1.32689	2.06462e-08	AT5G27270.1	EMB976	Tetratricopeptide repeat (TPR)-like superfamily protein
	maker-Scf00058-augustus-gene-8.7-mRNA-1	1.38357	2.06894e-08	AT5G64510.1	TIN1	unknown protein; FUNCTIONS IN: molecular_function unknown; INVOLVED IN: biological_process unknown; LOCATED IN: endomembrane system; EXPRESSED IN: 17 plant structures; EXPRESSED DURING: 10 growth stages; Has 35333 Blast hits to 34131 proteins in 2444 species: Archae - 798; Bacteria - 22429; Metazoa - 974; Fungi - 991; Plants - 531; Viruses - 0; Other Eukaryotes - 9610 (source: NCBI BLink).
	maker-Scf00508-augustus-gene-0.5-mRNA-1	-2.28529	2.10033e-08	AT4G21520.1	---	Transducin/WD40 repeat-like superfamily protein
	maker-Scf01214-augustus-gene-0.3-mRNA-1	1.4708	2.1056e-08	AT5G13190.1	---	CONTAINS InterPro DOMAIN/s: LPS-induced tumor necrosis factor alpha factor (InterPro:IPR006629); Has 30201 Blast hits to 17322 proteins in 780 species: Archae - 12; Bacteria - 1396; Metazoa - 17338; Fungi - 3422; Plants - 5037; Viruses - 0; Other Eukaryotes - 2996 (source: NCBI BLink).
	maker-Scf00001-augustus-gene-45.11-mRNA-1	-1.98457	2.10894e-08	AT5G16180.1	CRS1, ATCRS1	ortholog of maize chloroplast splicing factor CRS1
	maker-Scf00084-augustus-gene-9.11-mRNA-1	-2.83567	2.192e-08	AT5G13930.1	CHS, TT4, ATCHS	Chalcone and stilbene synthase family protein
	maker-Scf00569-augustus-gene-1.18-mRNA-1	1.46847	2.21327e-08	AT1G04530.1	TPR4	Tetratricopeptide repeat (TPR)-like superfamily protein
	maker-Scf00540-augustus-gene-1.4-mRNA-1	1.37876	2.25706e-08	AT2G36020.1	HVA22J	HVA22-like protein J
	augustus_masked-Scf01138-processed-gene-0.2-mRNA-1	-1.48101	2.33008e-08	AT1G17530.1	ATTIM23-1, TIM23-1	translocase of inner mitochondrial membrane 23
	maker-Scf00185-augustus-gene-6.16-mRNA-1	-1.25088	2.33048e-08	AT4G02060.2	PRL	Minichromosome maintenance (MCM2/3/5) family protein
	maker-Scf00184-augustus-gene-3.1-mRNA-1	-2.13052	2.34891e-08	AT4G04790.1	---	Tetratricopeptide repeat (TPR)-like superfamily protein
	maker-Scf00034-augustus-gene-16.15-mRNA-1	-1.69963	2.3502e-08	AT5G55230.1	ATMAP65-1, MAP65-1	microtubule-associated proteins 65-1
	maker-Scf00136-augustus-gene-3.3-mRNA-1	-1.50885	2.356e-08	AT2G20210.1	---	RNI-like superfamily protein
	maker-Scf00070-augustus-gene-6.5-mRNA-1	-0.880276	2.36704e-08	AT1G74730.1	---	Protein of unknown function (DUF1118)
	maker-Scf00300-augustus-gene-1.10-mRNA-1	-1.5638	2.36704e-08	AT5G58040.1	ATFIP1[V], FIPS5, ATFIPS5, FIP1[V]	homolog of yeast FIP1 [V]
	maker-Scf00051-augustus-gene-3.9-mRNA-1	-1.94884	2.37715e-08	AT4G38180.1	FRS5	FAR1-related sequence 5
	augustus_masked-Scf00073-processed-gene-4.2-mRNA-1	2.45873	2.39296e-08	AT2G34340.1	---	Protein of unknown function, DUF584
	augustus_masked-Scf00079-processed-gene-5.1-mRNA-1	4.49627	2.40641e-08	AT1G28480.1	GRX480, roxy19	Thioredoxin superfamily protein
	maker-Scf00023-augustus-gene-7.7-mRNA-1	-1.47944	2.45502e-08	AT5G16150.3	GLT1, PGLCT	plastidic GLC translocator
	augustus_masked-Scf00030-processed-gene-0.0-mRNA-1	1.64621	2.4797e-08	AT5G59910.1	HTB4	Histone superfamily protein
	maker-Scf00239-augustus-gene-3.5-mRNA-1	2.17182	2.5133e-08	AT1G16840.2	---	unknown protein; BEST Arabidopsis thaliana protein match is: unknown protein (TAIR:AT1G78890.1); Has 71 Blast hits to 71 proteins in 12 species: Archae - 0; Bacteria - 0; Metazoa - 0; Fungi - 0; Plants - 71; Viruses - 0; Other Eukaryotes - 0 (source: NCBI BLink).
	maker-Scf00164-augustus-gene-1.4-mRNA-1	5.69317	2.517e-08	AT5G57420.1	IAA33	indole-3-acetic acid inducible 33
	augustus_masked-Scf00007-processed-gene-10.5-mRNA-1	-1.28821	2.5369e-08	AT1G71460.1	---	Pentatricopeptide repeat (PPR-like) superfamily protein
	augustus_masked-Scf00043-processed-gene-11.2-mRNA-1	-3.03788	2.53847e-08	AT5G42330.1	---	unknown protein; Has 35333 Blast hits to 34131 proteins in 2444 species: Archae - 798; Bacteria - 22429; Metazoa - 974; Fungi - 991; Plants - 531; Viruses - 0; Other Eukaryotes - 9610 (source: NCBI BLink).
	maker-Scf00171-augustus-gene-1.6-mRNA-1	1.303	2.53847e-08	#N/A	#N/A	#N/A
	maker-Scf00187-augustus-gene-1.10-mRNA-1	0.7111	2.53847e-08	AT5G23540.2	---	Mov34/MPN/PAD-1 family protein
	maker-Scf00726-augustus-gene-0.7-mRNA-1	7.94194	2.53847e-08	#N/A	#N/A	#N/A
	augustus_masked-Scf00104-processed-gene-4.3-mRNA-1	1.61065	2.54871e-08	AT5G18520.1	---	Lung seven transmembrane receptor family protein
	maker-Scf00002-augustus-gene-41.9-mRNA-1	-0.819278	2.62078e-08	AT1G59520.3	CW7	CW7
	maker-Scf00021-augustus-gene-7.3-mRNA-1	0.88374	2.65473e-08	AT1G27590.1	---	CONTAINS InterPro DOMAIN/s: Protein of unknown function DUF3453 (InterPro:IPR021850); BEST Arabidopsis thaliana protein match is: phosphatidylinositol 3- and 4-kinase family protein (TAIR:AT1G27570.1); Has 109 Blast hits to 109 proteins in 38 species: Archae - 0; Bacteria - 0; Metazoa - 65; Fungi - 4; Plants - 38; Viruses - 0; Other Eukaryotes - 2 (source: NCBI BLink).
	maker-Scf00265-augustus-gene-1.11-mRNA-1	-1.92878	2.66126e-08	AT2G38010.1	---	Neutral/alkaline non-lysosomal ceramidase
	augustus_masked-Scf00102-processed-gene-4.4-mRNA-1	1.59713	2.6662e-08	AT1G74450.1	---	Protein of unknown function (DUF793)
	maker-Scf00096-augustus-gene-6.13-mRNA-1	1.27397	2.68293e-08	AT5G12480.1	CPK7	calmodulin-domain protein kinase 7
	augustus_masked-Scf00111-processed-gene-1.0-mRNA-1	1.64356	2.68293e-08	AT1G78370.1	ATGSTU20, GSTU20	glutathione S-transferase TAU 20
	maker-Scf00150-augustus-gene-2.6-mRNA-1	1.86563	2.70033e-08	AT1G76880.1	---	Duplicated homeodomain-like superfamily protein
	augustus_masked-Scf00295-processed-gene-3.3-mRNA-1	1.14741	2.72381e-08	AT5G08520.1	---	Duplicated homeodomain-like superfamily protein
	maker-Scf00271-augustus-gene-4.14-mRNA-1	-1.80823	2.72445e-08	AT2G19280.2	---	Pentatricopeptide repeat (PPR) superfamily protein
	augustus_masked-Scf00178-processed-gene-7.3-mRNA-1	2.69391	2.72799e-08	AT5G07440.2	GDH2	glutamate dehydrogenase 2
	maker-Scf00631-augustus-gene-1.6-mRNA-1	-3.03452	2.73728e-08	#N/A	#N/A	#N/A
	maker-Scf00152-augustus-gene-1.6-mRNA-1	-1.07568	2.87377e-08	AT3G08840.2	---	D-alanine--D-alanine ligase family
	maker-Scf00058-augustus-gene-10.12-mRNA-1	1.66053	2.87627e-08	AT4G04850.2	KEA3	K+ efflux antiporter 3
	maker-Scf00358-augustus-gene-0.3-mRNA-1	1.54496	2.88309e-08	AT2G36630.1	---	Sulfite exporter TauE/SafE family protein
	maker-Scf00002-augustus-gene-29.7-mRNA-1	-1.96881	2.89602e-08	AT1G02910.1	LPA1	tetratricopeptide repeat (TPR)-containing protein
	maker-Scf00369-augustus-gene-2.8-mRNA-1	-1.64116	2.89862e-08	#N/A	#N/A	#N/A
	augustus_masked-Scf00071-processed-gene-12.8-mRNA-1	4.24773	2.901e-08	AT3G19270.1	CYP707A4	cytochrome P450, family 707, subfamily A, polypeptide 4
	maker-Scf00073-augustus-gene-0.8-mRNA-1	1.16172	2.92535e-08	AT1G53430.2	---	Leucine-rich repeat transmembrane protein kinase
	maker-Scf07671-augustus-gene-0.1-mRNA-1	4.74824	2.92667e-08	---	---	---
	maker-Scf00310-augustus-gene-1.10-mRNA-1	1.0688	2.92681e-08	AT4G22120.6	---	ERD (early-responsive to dehydration stress) family protein
	augustus_masked-Scf00620-processed-gene-1.0-mRNA-1	-1.01398	2.94997e-08	AT1G52340.1	ABA2, SIS4, GIN1, SDR1, ISI4, SRE1, ATABA2, ATSDR1	NAD(P)-binding Rossmann-fold superfamily protein
	maker-Scf00290-augustus-gene-4.5-mRNA-1	-3.18004	2.95184e-08	AT3G20150.1	---	Kinesin motor family protein
	maker-Scf00086-augustus-gene-5.13-mRNA-1	-3.31105	2.95389e-08	AT5G66230.1	---	Chalcone-flavanone isomerase family protein
	maker-Scf00692-augustus-gene-1.11-mRNA-1	1.22157	2.98059e-08	AT5G42020.1	BIP, BIP2	Heat shock protein 70 (Hsp 70) family protein
	maker-Scf00165-augustus-gene-0.6-mRNA-1	-2.46798	2.99802e-08	AT1G70710.1	ATGH9B1, CEL1, GH9B1	glycosyl hydrolase 9B1
	maker-Scf00154-augustus-gene-2.5-mRNA-1	-0.831174	3.00084e-08	AT3G19510.1	HAT3.1	Homeodomain-like protein with RING/FYVE/PHD-type zinc finger domain
	maker-Scf00642-augustus-gene-1.5-mRNA-1	-0.810855	3.00753e-08	AT1G17930.1	---	Aminotransferase-like, plant mobile domain family protein
	maker-Scf01546-augustus-gene-0.3-mRNA-1	1.87726	3.02849e-08	AT3G02890.1	---	RING/FYVE/PHD zinc finger superfamily protein
	maker-Scf00078-augustus-gene-10.5-mRNA-1	1.61049	3.03207e-08	AT1G63120.1	ATRBL2, RBL2	RHOMBOID-like 2
	augustus_masked-Scf00115-processed-gene-9.3-mRNA-1	0.664727	3.06046e-08	AT3G01780.1	TPLATE	ARM repeat superfamily protein
	maker-Scf00773-augustus-gene-0.8-mRNA-1	-2.15988	3.06542e-08	AT1G70280.2	---	NHL domain-containing protein
	maker-Scf00585-augustus-gene-1.20-mRNA-1	1.33471	3.09296e-08	AT3G24800.1	PRT1	proteolysis 1
	maker-Scf00112-augustus-gene-2.6-mRNA-1	-1.29086	3.09704e-08	AT2G47830.1	---	Cation efflux family protein
	augustus_masked-Scf00065-processed-gene-1.0-mRNA-1	0.892448	3.10154e-08	AT2G36320.1	---	A20/AN1-like zinc finger family protein
	maker-Scf00035-augustus-gene-10.8-mRNA-1	-0.705893	3.10473e-08	AT1G79270.1	ECT8	evolutionarily conserved C-terminal region 8
	maker-Scf00095-augustus-gene-6.7-mRNA-1	-1.24881	3.11376e-08	AT3G16000.1	MFP1	MAR binding filament-like protein 1
	maker-Scf00166-augustus-gene-3.9-mRNA-1	-3.88763	3.11476e-08	AT2G26180.1	IQD6	IQ-domain 6
	augustus_masked-Scf00068-processed-gene-11.4-mRNA-1	2.38069	3.12256e-08	AT1G64690.1	BLT	branchless trichome
	maker-Scf01165-augustus-gene-0.3-mRNA-1	-1.95725	3.13413e-08	AT5G46290.1	KASI, KAS1	3-ketoacyl-acyl carrier protein synthase I
	maker-Scf00067-augustus-gene-3.11-mRNA-1	3.6891	3.16463e-08	AT4G19420.2	---	Pectinacetylesterase family protein
	augustus_masked-Scf00451-processed-gene-1.3-mRNA-1	1.25934	3.22229e-08	AT1G72160.1	---	Sec14p-like phosphatidylinositol transfer family protein
	augustus_masked-Scf00975-processed-gene-0.0-mRNA-1	-2.48743	3.25961e-08	AT2G02150.1	---	Tetratricopeptide repeat (TPR)-like superfamily protein
	maker-Scf00218-augustus-gene-2.6-mRNA-1	-3.0122	3.26405e-08	AT2G34620.1	---	Mitochondrial transcription termination factor family protein
	augustus_masked-Scf00754-processed-gene-0.6-mRNA-1	-2.25677	3.27514e-08	AT5G06470.1	---	Glutaredoxin family protein
	augustus_masked-Scf00301-processed-gene-2.4-mRNA-1	-1.62981	3.28409e-08	#N/A	#N/A	#N/A
	maker-Scf00094-augustus-gene-8.7-mRNA-1	0.749268	3.30434e-08	AT5G11840.1	---	Protein of unknown function (DUF1230)
	augustus_masked-Scf04253-processed-gene-0.1-mRNA-1	1.51429	3.30517e-08	AT1G42550.1	PMI1	plastid movement impaired1
	augustus_masked-Scf06719-processed-gene-0.0-mRNA-1	-1.16894	3.34748e-08	AT4G05180.1	PSBQ, PSBQ-2, PSII-Q	photosystem II subunit Q-2
	augustus_masked-Scf00319-processed-gene-2.1-mRNA-1	1.61265	3.4158e-08	AT3G17390.1	MTO3, SAMS3, MAT4	S-adenosylmethionine synthetase family protein
	maker-Scf00711-augustus-gene-0.11-mRNA-1	-1.87315	3.4158e-08	AT5G10080.1	---	Eukaryotic aspartyl protease family protein
	augustus_masked-Scf00004-processed-gene-5.4-mRNA-1	0.632129	3.4238e-08	AT5G30495.1	---	Fcf2 pre-rRNA processing protein
	augustus_masked-Scf00304-processed-gene-1.1-mRNA-1	-1.66039	3.47277e-08	AT1G58100.1	---	TCP family transcription factor
	maker-Scf00006-augustus-gene-3.6-mRNA-1	-1.13902	3.47358e-08	AT1G16290.1	---	FUNCTIONS IN: molecular_function unknown; INVOLVED IN: biological_process unknown; LOCATED IN: chloroplast, vacuole; EXPRESSED IN: 19 plant structures; EXPRESSED DURING: 11 growth stages; CONTAINS InterPro DOMAIN/s: Lytic transglycosylase-like, catalytic (InterPro:IPR008258); Has 171 Blast hits to 155 proteins in 40 species: Archae - 0; Bacteria - 54; Metazoa - 0; Fungi - 0; Plants - 55; Viruses …
	maker-Scf00208-augustus-gene-4.6-mRNA-1	-1.19892	3.48881e-08	AT5G56750.1	NDL1	N-MYC downregulated-like 1
	maker-Scf00079-augustus-gene-4.13-mRNA-1	-4.98307	3.49672e-08	AT3G18720.1	---	F-box family protein
	maker-Scf00325-augustus-gene-2.6-mRNA-1	2.27717	3.52967e-08	AT1G23870.1	ATTPS9, TPS9	trehalose-phosphatase/synthase 9
	augustus_masked-Scf00219-processed-gene-6.4-mRNA-1	1.39488	3.64178e-08	#N/A	#N/A	#N/A
	maker-Scf00071-augustus-gene-5.11-mRNA-1	-1.76247	3.72201e-08	AT4G02010.1	---	Protein kinase superfamily protein
	maker-Scf00337-augustus-gene-3.7-mRNA-1	-2.56183	3.77787e-08	AT4G10570.1	UBP9	ubiquitin-specific protease 9
	augustus_masked-Scf00006-processed-gene-13.2-mRNA-1	-2.25906	3.79095e-08	AT2G34770.1	FAH1, ATFAH1	fatty acid hydroxylase 1
	maker-Scf00029-augustus-gene-14.3-mRNA-1	-1.18791	3.82957e-08	AT1G68890.1	---	magnesium ion binding;thiamin pyrophosphate binding;hydro-lyases;catalytics;2-succinyl-5-enolpyruvyl-6-hydroxy-3-cyclohexene-1-carboxylic-acid synthases
	maker-Scf00522-augustus-gene-2.5-mRNA-1	1.80401	3.8831e-08	AT4G03270.1	CYCD6;1	Cyclin D6;1
	maker-Scf00001-augustus-gene-8.5-mRNA-1	0.949476	3.89933e-08	AT1G70520.1	CRK2	cysteine-rich RLK (RECEPTOR-like protein kinase) 2
	maker-Scf00190-augustus-gene-1.7-mRNA-1	-2.10137	3.90967e-08	#N/A	#N/A	#N/A
	maker-Scf00022-augustus-gene-12.9-mRNA-1	3.2686	3.93908e-08	AT1G14870.1	PCR2	PLANT CADMIUM RESISTANCE 2
	maker-Scf27403-augustus-gene-0.0-mRNA-1	3.28999	3.99426e-08	#N/A	#N/A	#N/A
	maker-Scf00174-augustus-gene-2.7-mRNA-1	-2.50124	4.01681e-08	AT4G17240.1	---	unknown protein; FUNCTIONS IN: molecular_function unknown; INVOLVED IN: biological_process unknown; LOCATED IN: chloroplast; EXPRESSED IN: 16 plant structures; EXPRESSED DURING: 8 growth stages; Has 1142 Blast hits to 1055 proteins in 252 species: Archae - 22; Bacteria - 318; Metazoa - 248; Fungi - 96; Plants - 59; Viruses - 3; Other Eukaryotes - 396 (source: NCBI BLink).
	maker-Scf00096-augustus-gene-7.14-mRNA-1	-1.20083	4.11794e-08	AT3G57540.1	---	Remorin family protein
	maker-Scf00011-augustus-gene-22.5-mRNA-1	0.912585	4.25509e-08	AT1G07670.1	ATECA4, ECA4	endomembrane-type CA-ATPase 4
	maker-Scf00083-augustus-gene-1.6-mRNA-1	1.40711	4.26453e-08	AT1G48480.1	RKL1	receptor-like kinase 1
	maker-Scf00098-augustus-gene-2.12-mRNA-1	-1.05191	4.26453e-08	AT1G45688.2	---	unknown protein; FUNCTIONS IN: molecular_function unknown; INVOLVED IN: biological_process unknown; LOCATED IN: plasma membrane; EXPRESSED IN: 22 plant structures; EXPRESSED DURING: 13 growth stages; BEST Arabidopsis thaliana protein match is: unknown protein (TAIR:AT5G42860.1); Has 35333 Blast hits to 34131 proteins in 2444 species: Archae - 798; Bacteria - 22429; Metazoa - 974; Fungi - 991; Pla…
	maker-Scf00103-augustus-gene-5.4-mRNA-1	-0.656707	4.27288e-08	AT5G14610.2	---	DEAD box RNA helicase family protein
	augustus_masked-Scf00200-processed-gene-1.2-mRNA-1	0.851751	4.30804e-08	#N/A	#N/A	#N/A
	maker-Scf00086-augustus-gene-4.6-mRNA-1	-2.44069	4.33604e-08	AT1G19835.2	---	Plant protein of unknown function (DUF869)
	augustus_masked-Scf00043-processed-gene-10.1-mRNA-1	4.79218	4.35599e-08	AT4G35270.1	---	Plant regulator RWP-RK family protein
	augustus_masked-Scf00537-processed-gene-2.0-mRNA-1	5.24625	4.36396e-08	AT3G50170.1	---	Plant protein of unknown function (DUF247)
	maker-Scf00050-augustus-gene-14.7-mRNA-1	-1.51883	4.40076e-08	AT5G22800.1	EMB86, EMB1030, EMB263	Alanyl-tRNA synthetase, class IIc
	maker-Scf00012-augustus-gene-3.8-mRNA-1	1.2049	4.50348e-08	AT3G07250.1	---	nuclear transport factor 2 (NTF2) family protein / RNA recognition motif (RRM)-containing protein
	maker-Scf00571-augustus-gene-1.8-mRNA-1	-0.98136	4.50348e-08	AT5G53220.3	---	unknown protein; FUNCTIONS IN: molecular_function unknown; INVOLVED IN: biological_process unknown; LOCATED IN: cellular_component unknown; EXPRESSED IN: 23 plant structures; EXPRESSED DURING: 13 growth stages; Has 30201 Blast hits to 17322 proteins in 780 species: Archae - 12; Bacteria - 1396; Metazoa - 17338; Fungi - 3422; Plants - 5037; Viruses - 0; Other Eukaryotes - 2996 (source: NCBI BLink).
	maker-Scf00261-augustus-gene-4.12-mRNA-1	-1.37671	4.52234e-08	AT1G55340.1	---	Protein of unknown function (DUF1639)
	maker-Scf00015-augustus-gene-11.7-mRNA-1	2.7663	4.52973e-08	AT3G07410.1	AtRABA5b, RABA5b	RAB GTPase homolog A5B
	maker-Scf02031-augustus-gene-0.1-mRNA-1	1.77694	4.52973e-08	AT3G14690.1	CYP72A15	cytochrome P450, family 72, subfamily A, polypeptide 15
	maker-Scf01114-augustus-gene-0.5-mRNA-1	-2.75713	4.61396e-08	#N/A	#N/A	#N/A
	augustus_masked-Scf01340-processed-gene-0.3-mRNA-1	1.0943	4.63933e-08	AT2G41770.1	---	Protein of unknown function (DUF288)
	maker-Scf00034-augustus-gene-0.9-mRNA-1	-1.13714	4.65834e-08	AT2G31560.2	---	Protein of unknown function (DUF1685)
	maker-Scf00213-augustus-gene-1.3-mRNA-1	-0.519441	4.74048e-08	AT4G32610.1	---	copper ion binding
	maker-Scf00510-augustus-gene-2.1-mRNA-1	0.581719	4.74048e-08	AT3G52240.1	---	unknown protein; Has 220 Blast hits to 193 proteins in 66 species: Archae - 0; Bacteria - 15; Metazoa - 53; Fungi - 33; Plants - 66; Viruses - 0; Other Eukaryotes - 53 (source: NCBI BLink).
	augustus_masked-Scf00638-processed-gene-0.0-mRNA-1	-1.50935	4.76381e-08	AT2G47840.1	---	Uncharacterised conserved protein ycf60
	maker-Scf00497-augustus-gene-2.11-mRNA-1	1.46518	4.77481e-08	AT1G71360.1	---	Galactose-binding protein
	maker-Scf00075-augustus-gene-8.8-mRNA-1	-1.05035	4.84847e-08	#N/A	#N/A	#N/A
	maker-Scf00185-augustus-gene-0.8-mRNA-1	1.59005	4.84847e-08	AT2G47490.1	ATNDT1, NDT1	NAD+ transporter 1
	augustus_masked-Scf00224-processed-gene-4.3-mRNA-1	-2.68794	4.97033e-08	AT5G17860.1	CAX7	calcium exchanger 7
	augustus_masked-Scf01733-processed-gene-0.0-mRNA-1	-1.26968	4.99733e-08	AT5G61170.1	---	Ribosomal protein S19e family protein
	augustus_masked-Scf00131-processed-gene-2.1-mRNA-1	-1.10991	5.06438e-08	AT5G59970.1	---	Histone superfamily protein
	augustus_masked-Scf00545-processed-gene-0.3-mRNA-1	5.32002	5.09466e-08	AT5G57500.1	---	Galactosyltransferase family protein
	maker-Scf00494-augustus-gene-1.9-mRNA-1	1.12257	5.15287e-08	#N/A	#N/A	#N/A
	maker-Scf00109-augustus-gene-8.5-mRNA-1	0.796089	5.19876e-08	AT3G24160.1	PMP	putative type 1 membrane protein
	maker-Scf00012-augustus-gene-18.4-mRNA-1	-1.99934	5.21488e-08	AT3G02230.1	RGP1, ATRGP1	reversibly glycosylated polypeptide 1
	maker-Scf00146-augustus-gene-0.8-mRNA-1	2.8844	5.23271e-08	AT5G28050.1	---	Cytidine/deoxycytidylate deaminase family protein
	maker-Scf00003-augustus-gene-4.8-mRNA-1	0.607553	5.23384e-08	AT3G58580.1	---	DNAse I-like superfamily protein
	maker-Scf00240-augustus-gene-2.1-mRNA-1	-1.13671	5.23384e-08	AT5G61960.2	AML1, ML1	MEI2-like protein 1
	maker-Scf00096-augustus-gene-6.14-mRNA-1	-1.22709	5.25092e-08	AT2G01870.1	---	unknown protein; FUNCTIONS IN: molecular_function unknown; INVOLVED IN: biological_process unknown; LOCATED IN: chloroplast thylakoid membrane, chloroplast; EXPRESSED IN: 22 plant structures; EXPRESSED DURING: 13 growth stages; Has 11 Blast hits to 11 proteins in 5 species: Archae - 0; Bacteria - 0; Metazoa - 0; Fungi - 0; Plants - 11; Viruses - 0; Other Eukaryotes - 0 (source: NCBI BLink).
	augustus_masked-Scf00138-processed-gene-4.1-mRNA-1	1.20817	5.25407e-08	#N/A	#N/A	#N/A
	maker-Scf00141-augustus-gene-5.7-mRNA-1	0.963446	5.26455e-08	AT1G16240.2	SYP51, ATSYP51	syntaxin of plants 51
	augustus_masked-Scf00058-processed-gene-3.4-mRNA-1	1.99932	5.26955e-08	AT4G07960.1	ATCSLC12, CSLC12	Cellulose-synthase-like C12
	augustus_masked-Scf00670-processed-gene-1.2-mRNA-1	1.19444	5.39459e-08	AT2G05810.2	---	ARM repeat superfamily protein
	maker-Scf00623-augustus-gene-1.8-mRNA-1	-1.17174	5.39849e-08	AT2G47240.2	LACS1	AMP-dependent synthetase and ligase family protein
	maker-Scf01746-augustus-gene-0.1-mRNA-1	1.06038	5.41331e-08	AT4G14340.1	CKI1, CKL11	casein kinase I
	maker-Scf00113-augustus-gene-3.10-mRNA-1	0.854493	5.43468e-08	AT3G60800.1	---	DHHC-type zinc finger family protein
	maker-Scf00015-augustus-gene-7.8-mRNA-1	1.27918	5.50488e-08	AT5G16520.1	---	unknown protein; Has 25 Blast hits to 25 proteins in 9 species: Archae - 0; Bacteria - 0; Metazoa - 0; Fungi - 0; Plants - 25; Viruses - 0; Other Eukaryotes - 0 (source: NCBI BLink).
	maker-Scf00521-augustus-gene-1.10-mRNA-1	2.4365	5.55357e-08	AT5G10970.1	---	C2H2 and C2HC zinc fingers superfamily protein
	maker-Scf00179-augustus-gene-3.13-mRNA-1	-1.66752	5.58266e-08	#N/A	#N/A	#N/A
	augustus_masked-Scf00146-processed-gene-0.1-mRNA-1	1.17077	5.5854e-08	AT3G04930.2	---	DNA-binding storekeeper protein-related transcriptional regulator
	maker-Scf00269-augustus-gene-2.3-mRNA-1	1.59418	5.58584e-08	#N/A	#N/A	#N/A
	maker-Scf00283-augustus-gene-4.7-mRNA-1	-1.24818	5.62886e-08	AT5G03900.1	---	Iron-sulphur cluster biosynthesis family protein
	maker-Scf00203-augustus-gene-2.10-mRNA-1	-3.39916	5.67363e-08	AT1G63100.1	---	GRAS family transcription factor
	maker-Scf00076-augustus-gene-9.7-mRNA-1	-2.28685	5.68763e-08	AT5G25630.1	---	Tetratricopeptide repeat (TPR)-like superfamily protein
	maker-Scf00068-augustus-gene-2.9-mRNA-1	1.229	5.73252e-08	AT4G00720.1	ATSK32, ASKTHETA, SK32	shaggy-like protein kinase 32
	augustus_masked-Scf00201-processed-gene-2.1-mRNA-1	-3.43952	5.75741e-08	#N/A	#N/A	#N/A
	augustus_masked-Scf38015-processed-gene-0.0-mRNA-1	-1.49408	5.80182e-08	AT1G80270.3	PPR596	PENTATRICOPEPTIDE REPEAT 596
	maker-Scf03298-augustus-gene-0.2-mRNA-1	1.08499	5.81415e-08	AT5G40760.1	G6PD6	glucose-6-phosphate dehydrogenase 6
	augustus_masked-Scf00323-processed-gene-4.1-mRNA-1	3.24417	5.97036e-08	#N/A	#N/A	#N/A
	maker-Scf00009-augustus-gene-5.3-mRNA-1	-2.72827	5.97421e-08	AT3G28860.1	ATMDR1, ATMDR11, PGP19, MDR11, MDR1, ATPGP19, ABCB19, ATABCB19	ATP binding cassette subfamily B19
	augustus_masked-Scf00050-processed-gene-1.1-mRNA-1	-1.79471	5.99056e-08	---	---	---
	maker-Scf00671-augustus-gene-1.7-mRNA-1	2.12296	5.99056e-08	AT1G12600.1	---	UDP-N-acetylglucosamine (UAA) transporter family
	augustus_masked-Scf00129-processed-gene-3.1-mRNA-1	-2.36284	6.0291e-08	AT4G04640.1	ATPC1	ATPase, F1 complex, gamma subunit protein
	maker-Scf00310-augustus-gene-3.7-mRNA-1	-1.31791	6.03855e-08	AT2G33310.3	IAA13	auxin-induced protein 13
	maker-Scf00745-augustus-gene-0.12-mRNA-1	5.32895	6.04612e-08	AT3G50390.1	---	Transducin/WD40 repeat-like superfamily protein
	maker-Scf00135-augustus-gene-8.14-mRNA-1	-2.94198	6.05684e-08	AT4G32830.1	AtAUR1, AUR1	ataurora1
	augustus_masked-Scf00084-processed-gene-7.3-mRNA-1	-1.60559	6.10277e-08	AT3G04260.1	PTAC3	plastid transcriptionally active 3
	maker-Scf00058-augustus-gene-9.4-mRNA-1	-1.36675	6.17941e-08	AT2G28160.1	FIT1, ATBHLH029, FRU, BHLH029, ATBHLH29, ATFIT1	FER-like regulator of iron uptake
	maker-Scf00322-augustus-gene-3.11-mRNA-1	1.19705	6.19047e-08	#N/A	#N/A	#N/A
	maker-Scf00616-augustus-gene-1.13-mRNA-1	0.723885	6.19047e-08	AT3G12250.2	TGA6, BZIP45	TGACG motif-binding factor 6
	maker-Scf00737-augustus-gene-0.6-mRNA-1	1.41556	6.23044e-08	#N/A	#N/A	#N/A
	augustus_masked-Scf00433-processed-gene-2.0-mRNA-1	-3.81992	6.25687e-08	AT3G54320.3	WRI1, WRI, ASML1	Integrase-type DNA-binding superfamily protein
	maker-Scf00001-augustus-gene-37.6-mRNA-1	0.935013	6.29877e-08	AT5G16110.1	---	unknown protein; FUNCTIONS IN: molecular_function unknown; INVOLVED IN: biological_process unknown; LOCATED IN: chloroplast; EXPRESSED IN: 24 plant structures; EXPRESSED DURING: 15 growth stages; BEST Arabidopsis thaliana protein match is: unknown protein (TAIR:AT3G02555.1); Has 133 Blast hits to 133 proteins in 18 species: Archae - 0; Bacteria - 0; Metazoa - 0; Fungi - 0; Plants - 133; Viruses -…
	augustus_masked-Scf00008-processed-gene-5.2-mRNA-1	4.59725	6.30934e-08	AT3G10340.1	PAL4	phenylalanine ammonia-lyase 4
	maker-Scf06034-augustus-gene-0.1-mRNA-1	7.43009	6.331e-08	AT5G23850.1	---	Arabidopsis thaliana protein of unknown function (DUF821)
	augustus_masked-Scf00015-processed-gene-13.2-mRNA-1	-3.07412	6.36752e-08	AT2G31980.1	AtCYS2, CYS2	PHYTOCYSTATIN 2
	maker-Scf00021-augustus-gene-6.3-mRNA-1	-1.54892	6.46491e-08	AT1G58210.1	EMB1674	kinase interacting family protein
	maker-Scf00056-augustus-gene-9.9-mRNA-1	1.54052	6.51572e-08	AT4G24380.1	---	INVOLVED IN: 10-formyltetrahydrofolate biosynthetic process, folic acid and derivative biosynthetic process; EXPRESSED IN: 24 plant structures; EXPRESSED DURING: 15 growth stages; CONTAINS InterPro DOMAIN/s: Serine hydrolase (InterPro:IPR005645); BEST Arabidopsis thaliana protein match is: alpha/beta-Hydrolases superfamily protein (TAIR:AT5G65400.1); Has 30201 Blast hits to 17322 proteins in 780 …
	maker-Scf02227-augustus-gene-0.2-mRNA-1	0.775391	6.54366e-08	---	---	---
	maker-Scf00328-augustus-gene-2.2-mRNA-1	-2.07441	6.58786e-08	AT5G45840.1	---	Leucine-rich repeat protein kinase family protein
	maker-Scf00119-augustus-gene-2.7-mRNA-1	1.40425	6.70404e-08	AT5G07440.2	GDH2	glutamate dehydrogenase 2
	maker-Scf00007-augustus-gene-8.8-mRNA-1	0.854142	6.79712e-08	AT4G10110.1	---	RNA-binding (RRM/RBD/RNP motifs) family protein
	maker-Scf01964-augustus-gene-0.1-mRNA-1	0.669581	6.87093e-08	#N/A	#N/A	#N/A
	maker-Scf00086-augustus-gene-3.6-mRNA-1	3.94416	6.87105e-08	AT1G19870.1	iqd32	IQ-domain 32
	maker-Scf31278-augustus-gene-0.1-mRNA-1	-2.90855	6.89068e-08	AT5G49740.1	ATFRO7, FRO7	ferric reduction oxidase 7
	maker-Scf00059-augustus-gene-10.8-mRNA-1	1.07303	6.8938e-08	AT4G10570.1	UBP9	ubiquitin-specific protease 9
	augustus_masked-Scf00269-processed-gene-1.9-mRNA-1	0.854586	6.98325e-08	#N/A	#N/A	#N/A
	maker-Scf00110-augustus-gene-8.9-mRNA-1	1.35783	6.98426e-08	AT5G19450.2	CDPK19, CPK8	calcium-dependent protein kinase 19
	augustus_masked-Scf01188-processed-gene-0.0-mRNA-1	1.04599	7.01893e-08	AT5G19970.1	---	unknown protein; Has 1807 Blast hits to 1807 proteins in 277 species: Archae - 0; Bacteria - 0; Metazoa - 736; Fungi - 347; Plants - 385; Viruses - 0; Other Eukaryotes - 339 (source: NCBI BLink).
	maker-Scf01545-augustus-gene-0.2-mRNA-1	-1.42588	7.01893e-08	AT5G13410.1	---	FKBP-like peptidyl-prolyl cis-trans isomerase family protein
	maker-Scf00219-augustus-gene-1.8-mRNA-1	-3.35469	7.02628e-08	#N/A	#N/A	#N/A
	maker-Scf00482-augustus-gene-2.10-mRNA-1	1.25581	7.09575e-08	AT1G47056.1	VFB1	VIER F-box proteine 1
	maker-Scf01286-augustus-gene-0.8-mRNA-1	0.814447	7.46576e-08	#N/A	#N/A	#N/A
	maker-Scf00195-augustus-gene-6.8-mRNA-1	1.21183	7.46936e-08	AT2G26540.1	HEMD, UROS, ATUROS, ATDUF3, DUF3	uroporphyrinogen-III synthase family protein
	maker-Scf00068-augustus-gene-12.7-mRNA-1	6.48903	7.5768e-08	AT4G00820.1	iqd17	IQ-domain 17
	augustus_masked-Scf00020-processed-gene-19.0-mRNA-1	5.01183	7.57808e-08	AT2G01300.1	---	unknown protein; BEST Arabidopsis thaliana protein match is: unknown protein (TAIR:AT1G15010.1); Has 73 Blast hits to 73 proteins in 12 species: Archae - 0; Bacteria - 0; Metazoa - 0; Fungi - 0; Plants - 73; Viruses - 0; Other Eukaryotes - 0 (source: NCBI BLink).
	maker-Scf00006-augustus-gene-5.7-mRNA-1	-1.04736	7.62012e-08	AT2G32240.1	---	FUNCTIONS IN: molecular_function unknown; INVOLVED IN: response to cadmium ion; LOCATED IN: plasma membrane; EXPRESSED IN: 25 plant structures; EXPRESSED DURING: 13 growth stages; CONTAINS InterPro DOMAIN/s: Prefoldin (InterPro:IPR009053); BEST Arabidopsis thaliana protein match is: unknown protein (TAIR:AT1G05320.3); Has 470429 Blast hits to 168274 proteins in 4282 species: Archae - 6896; Bacter…
	maker-Scf00167-augustus-gene-5.3-mRNA-1	-1.12789	7.65448e-08	AT5G07830.1	AtGUS2, GUS2	glucuronidase 2
	maker-Scf00015-augustus-gene-13.5-mRNA-1	1.2864	7.6973e-08	AT3G04240.1	SEC	Tetratricopeptide repeat (TPR)-like superfamily protein
	augustus_masked-Scf00320-processed-gene-2.4-mRNA-1	0.83595	7.7087e-08	#N/A	#N/A	#N/A
	maker-Scf00144-augustus-gene-4.5-mRNA-1	0.926455	7.85743e-08	AT1G33970.5	---	P-loop containing nucleoside triphosphate hydrolases superfamily protein
	maker-Scf00026-augustus-gene-8.6-mRNA-1	-2.59887	7.88317e-08	AT1G18370.1	HIK, ATNACK1, NACK1	ATP binding microtubule motor family protein
	maker-Scf00175-augustus-gene-7.11-mRNA-1	-1.55276	8.12679e-08	AT1G06550.1	---	ATP-dependent caseinolytic (Clp) protease/crotonase family protein
	maker-Scf00308-augustus-gene-0.3-mRNA-1	-1.29322	8.21733e-08	AT5G63630.1	---	P-loop containing nucleoside triphosphate hydrolases superfamily protein
	maker-Scf00018-augustus-gene-21.8-mRNA-1	0.788023	8.22093e-08	AT4G13530.1	---	unknown protein; BEST Arabidopsis thaliana protein match is: unknown protein (TAIR:AT4G10080.1); Has 30201 Blast hits to 17322 proteins in 780 species: Archae - 12; Bacteria - 1396; Metazoa - 17338; Fungi - 3422; Plants - 5037; Viruses - 0; Other Eukaryotes - 2996 (source: NCBI BLink).
	augustus_masked-Scf00860-processed-gene-0.2-mRNA-1	1.0321	8.22093e-08	AT5G54650.2	Fh5, ATFH5	formin homology5
	augustus_masked-Scf00060-processed-gene-11.1-mRNA-1	-2.85391	8.23202e-08	AT5G20740.1	---	Plant invertase/pectin methylesterase inhibitor superfamily protein
	maker-Scf00367-augustus-gene-3.7-mRNA-1	3.10078	8.35611e-08	#N/A	#N/A	#N/A
	maker-Scf00049-augustus-gene-14.10-mRNA-1	-1.95198	8.39459e-08	AT2G41130.1	---	basic helix-loop-helix (bHLH) DNA-binding superfamily protein
	maker-Scf01073-augustus-gene-0.6-mRNA-1	-1.3832	8.39459e-08	#N/A	#N/A	#N/A
	maker-Scf00357-augustus-gene-2.2-mRNA-1	-1.31268	8.4146e-08	AT2G27040.2	38200	Argonaute family protein
	maker-Scf00748-augustus-gene-0.15-mRNA-1	0.959712	8.4146e-08	AT4G14540.1	NF-YB3	nuclear factor Y, subunit B3
	maker-Scf00023-augustus-gene-7.6-mRNA-1	-1.20067	8.5271e-08	AT5G16150.3	GLT1, PGLCT	plastidic GLC translocator
	maker-Scf00335-augustus-gene-3.7-mRNA-1	3.48925	8.52781e-08	AT3G62700.1	ATMRP10, MRP10, ABCC14	multidrug resistance-associated protein 10
	maker-Scf00060-augustus-gene-10.6-mRNA-1	-3.78351	8.55157e-08	AT3G28860.1	ATMDR1, ATMDR11, PGP19, MDR11, MDR1, ATPGP19, ABCB19, ATABCB19	ATP binding cassette subfamily B19
	augustus_masked-Scf17608-processed-gene-0.0-mRNA-1	1.73007	8.62593e-08	AT3G11820.1	SYP121, AT-SYR1, ATSYP121, SYR1, ATSYR1, PEN1	syntaxin of plants 121
	augustus_masked-Scf00079-processed-gene-0.7-mRNA-1	1.08104	8.63867e-08	AT5G01320.1	---	Thiamine pyrophosphate dependent pyruvate decarboxylase family protein
	augustus_masked-Scf00032-processed-gene-13.5-mRNA-1	0.623946	8.66109e-08	AT5G53000.1	TAP46	2A phosphatase associated protein of 46 kD
	augustus_masked-Scf00072-processed-gene-11.4-mRNA-1	1.08303	8.68813e-08	AT2G31820.1	---	Ankyrin repeat family protein
	maker-Scf00026-augustus-gene-12.12-mRNA-1	-1.07308	8.73031e-08	AT5G52420.1	---	unknown protein; FUNCTIONS IN: molecular_function unknown; INVOLVED IN: biological_process unknown; LOCATED IN: endoplasmic reticulum; EXPRESSED IN: 24 plant structures; EXPRESSED DURING: 13 growth stages; BEST Arabidopsis thaliana protein match is: unknown protein (TAIR:AT5G23920.1); Has 30201 Blast hits to 17322 proteins in 780 species: Archae - 12; Bacteria - 1396; Metazoa - 17338; Fungi - 342…
	augustus_masked-Scf00380-processed-gene-1.1-mRNA-1	-1.67921	8.74925e-08	AT4G16410.1	---	unknown protein; CONTAINS InterPro DOMAIN/s: Protein of unknown function DUF751 (InterPro:IPR008470); Has 30201 Blast hits to 17322 proteins in 780 species: Archae - 12; Bacteria - 1396; Metazoa - 17338; Fungi - 3422; Plants - 5037; Viruses - 0; Other Eukaryotes - 2996 (source: NCBI BLink).
	maker-Scf00226-augustus-gene-0.6-mRNA-1	-1.45828	8.83968e-08	AT5G27395.2	---	Mitochondrial inner membrane translocase complex, subunit Tim44-related protein
	augustus_masked-Scf00006-processed-gene-22.2-mRNA-1	-3.01569	8.93606e-08	AT1G63000.1	NRS/ER, UER1	nucleotide-rhamnose synthase/epimerase-reductase
	augustus_masked-Scf00002-processed-gene-0.0-mRNA-1	1.13772	9.20963e-08	AT4G08810.1	SUB1	calcium ion binding
	maker-Scf00132-augustus-gene-0.3-mRNA-1	0.710901	9.26167e-08	AT1G47250.1	PAF2	20S proteasome alpha subunit F2
	augustus_masked-Scf00500-processed-gene-0.0-mRNA-1	1.48123	9.28019e-08	AT5G08560.2	---	transducin family protein / WD-40 repeat family protein
	maker-Scf27444-augustus-gene-0.1-mRNA-1	8.15369	9.28878e-08	#N/A	#N/A	#N/A
	maker-Scf00022-augustus-gene-10.10-mRNA-1	0.720546	9.36402e-08	AT1G53760.1	---	unknown protein; FUNCTIONS IN: molecular_function unknown; INVOLVED IN: biological_process unknown; LOCATED IN: mitochondrion, plasma membrane, plastid, membrane; EXPRESSED IN: 25 plant structures; EXPRESSED DURING: 13 growth stages; CONTAINS InterPro DOMAIN/s: Protein of unknown function DUF2343 (InterPro:IPR018786); Has 171 Blast hits to 171 proteins in 90 species: Archae - 0; Bacteria - 0; Met…
	maker-Scf00113-augustus-gene-7.8-mRNA-1	-0.618091	9.5765e-08	AT1G01930.1	---	zinc finger protein-related
	maker-Scf00146-augustus-gene-4.8-mRNA-1	-1.10189	9.68009e-08	AT1G14120.1	---	2-oxoglutarate (2OG) and Fe(II)-dependent oxygenase superfamily protein
	maker-Scf00413-augustus-gene-3.9-mRNA-1	-3.3907	9.68573e-08	AT4G13540.1	---	unknown protein; INVOLVED IN: N-terminal protein myristoylation; BEST Arabidopsis thaliana protein match is: unknown protein (TAIR:AT3G23930.1); Has 4658 Blast hits to 3455 proteins in 431 species: Archae - 39; Bacteria - 387; Metazoa - 1842; Fungi - 436; Plants - 133; Viruses - 38; Other Eukaryotes - 1783 (source: NCBI BLink).
	maker-Scf00176-augustus-gene-7.14-mRNA-1	-1.41533	9.78359e-08	#N/A	#N/A	#N/A
	augustus_masked-Scf00321-processed-gene-1.1-mRNA-1	-2.8693	9.89084e-08	AT5G24130.1	---	unknown protein; FUNCTIONS IN: molecular_function unknown; INVOLVED IN: biological_process unknown; LOCATED IN: mitochondrion; EXPRESSED IN: petal, leaf whorl, flower; EXPRESSED DURING: 4 anthesis, petal differentiation and expansion stage; Has 1807 Blast hits to 1807 proteins in 277 species: Archae - 0; Bacteria - 0; Metazoa - 736; Fungi - 347; Plants - 385; Viruses - 0; Other Eukaryotes - 339 (…
	maker-Scf00076-augustus-gene-2.9-mRNA-1	-1.325	9.91533e-08	AT3G24515.1	UBC37	ubiquitin-conjugating enzyme 37
	augustus_masked-Scf00294-processed-gene-1.1-mRNA-1	-1.89305	1.01512e-07	AT3G20310.1	ATERF-7, ATERF7, ERF7	ethylene response factor 7
	maker-Scf00390-augustus-gene-3.6-mRNA-1	-0.846509	1.01659e-07	AT2G27460.1	---	sec23/sec24 transport family protein
	maker-Scf00730-augustus-gene-1.7-mRNA-1	-2.86061	1.0303e-07	AT5G42330.1	---	unknown protein; Has 35333 Blast hits to 34131 proteins in 2444 species: Archae - 798; Bacteria - 22429; Metazoa - 974; Fungi - 991; Plants - 531; Viruses - 0; Other Eukaryotes - 9610 (source: NCBI BLink).
	maker-Scf00285-augustus-gene-4.9-mRNA-1	-0.558429	1.03772e-07	AT1G49820.1	ATMTK, MTK	S-methyl-5-thioribose kinase
	maker-Scf00024-augustus-gene-2.13-mRNA-1	-1.53327	1.04683e-07	AT1G28680.1	---	HXXXD-type acyl-transferase family protein
	augustus_masked-Scf00627-processed-gene-1.2-mRNA-1	0.876684	1.05207e-07	AT5G54850.1	---	unknown protein; Has 1807 Blast hits to 1807 proteins in 277 species: Archae - 0; Bacteria - 0; Metazoa - 736; Fungi - 347; Plants - 385; Viruses - 0; Other Eukaryotes - 339 (source: NCBI BLink).
	maker-Scf00046-augustus-gene-8.8-mRNA-1	0.897911	1.05245e-07	AT2G48150.1	ATGPX4, GPX4	glutathione peroxidase 4
	maker-Scf00360-augustus-gene-1.7-mRNA-1	-1.41625	1.0575e-07	AT3G13960.1	AtGRF5, GRF5	growth-regulating factor 5
	maker-Scf00149-augustus-gene-1.8-mRNA-1	0.785753	1.05761e-07	AT1G59820.1	ALA3	aminophospholipid ATPase 3
	maker-Scf00105-augustus-gene-6.6-mRNA-1	1.05349	1.0698e-07	AT3G12740.1	ALIS1	ALA-interacting subunit 1
	maker-Scf00637-augustus-gene-1.11-mRNA-1	-3.19941	1.10675e-07	AT2G38750.1	ANNAT4	annexin 4
	maker-Scf00178-augustus-gene-6.8-mRNA-1	0.81414	1.11854e-07	AT1G44750.2	ATPUP11, PUP11	purine permease 11
	augustus_masked-Scf03663-processed-gene-0.0-mRNA-1	-0.831173	1.1414e-07	#N/A	#N/A	#N/A
	augustus_masked-Scf10236-processed-gene-0.0-mRNA-1	1.33886	1.14954e-07	AT1G72160.1	---	Sec14p-like phosphatidylinositol transfer family protein
	augustus_masked-Scf00388-processed-gene-1.5-mRNA-1	-1.89371	1.15983e-07	AT3G51990.1	---	Protein kinase superfamily protein
	augustus_masked-Scf00750-processed-gene-0.3-mRNA-1	-1.59047	1.17529e-07	AT3G50150.1	---	Plant protein of unknown function (DUF247)
	augustus_masked-Scf00079-processed-gene-4.4-mRNA-1	-1.87326	1.20382e-07	AT2G33860.1	ETT, ARF3	Transcriptional factor B3 family protein / auxin-responsive factor AUX/IAA-related
	maker-Scf00234-augustus-gene-5.16-mRNA-1	2.24269	1.2207e-07	#N/A	#N/A	#N/A
	maker-Scf00370-augustus-gene-0.2-mRNA-1	-0.960337	1.22708e-07	AT5G48250.1	---	B-box type zinc finger protein with CCT domain
	augustus_masked-Scf01499-processed-gene-0.2-mRNA-1	0.864865	1.24045e-07	AT5G25530.1	---	DNAJ heat shock family protein
	augustus_masked-Scf00269-processed-gene-0.0-mRNA-1	2.50021	1.24415e-07	#N/A	#N/A	#N/A
	augustus_masked-Scf00779-processed-gene-0.0-mRNA-1	-2.82749	1.25048e-07	AT3G15550.1	---	unknown protein; Has 25732 Blast hits to 16979 proteins in 961 species: Archae - 144; Bacteria - 1801; Metazoa - 12681; Fungi - 1868; Plants - 912; Viruses - 94; Other Eukaryotes - 8232 (source: NCBI BLink).
	maker-Scf00921-augustus-gene-0.4-mRNA-1	-1.55941	1.25516e-07	---	---	---
	maker-Scf00623-augustus-gene-1.9-mRNA-1	-1.15755	1.26271e-07	AT2G47240.2	LACS1	AMP-dependent synthetase and ligase family protein
	augustus_masked-Scf00192-processed-gene-2.2-mRNA-1	1.93403	1.26597e-07	AT4G24290.2	---	MAC/Perforin domain-containing protein
	augustus_masked-Scf00051-processed-gene-3.3-mRNA-1	-2.07783	1.26657e-07	AT1G70210.1	CYCD1;1, ATCYCD1;1	CYCLIN D1;1
	maker-Scf00020-augustus-gene-6.6-mRNA-1	-1.77653	1.27285e-07	AT1G25510.1	---	Eukaryotic aspartyl protease family protein
	maker-Scf00264-augustus-gene-3.3-mRNA-1	-2.86131	1.27433e-07	AT1G67630.1	POLA2	DNA polymerase alpha 2
	maker-Scf00013-augustus-gene-21.3-mRNA-1	0.848651	1.27984e-07	AT1G20080.1	SYTB, ATSYTB, NTMC2TYPE1.2, NTMC2T1.2, SYT2	Calcium-dependent lipid-binding (CaLB domain) family protein
	maker-Scf00023-augustus-gene-13.4-mRNA-1	-2.02395	1.28254e-07	AT1G51965.1	ABO5	ABA Overly-Sensitive 5
	augustus_masked-Scf00080-processed-gene-3.1-mRNA-1	-1.66397	1.28558e-07	AT1G51700.1	ADOF1, DOF1	DOF zinc finger protein 1
	augustus_masked-Scf00148-processed-gene-7.0-mRNA-1	1.35686	1.2896e-07	AT4G32760.1	---	ENTH/VHS/GAT family protein
	maker-Scf00043-augustus-gene-4.8-mRNA-1	1.35197	1.29219e-07	---	---	---
	maker-Scf00450-augustus-gene-1.5-mRNA-1	-0.669455	1.29219e-07	AT1G09570.1	PHYA, FHY2, FRE1, HY8	phytochrome A
	augustus_masked-Scf00001-processed-gene-41.0-mRNA-1	-1.33619	1.31308e-07	AT1G67080.1	ABA4	abscisic acid (aba)-deficient 4
	maker-Scf00015-augustus-gene-21.14-mRNA-1	-1.53267	1.32339e-07	AT3G07130.1	ATPAP15, PAP15	purple acid phosphatase 15
	maker-Scf00023-augustus-gene-6.6-mRNA-1	1.52503	1.32994e-07	AT1G25370.1	---	Protein of unknown function (DUF1639)
	maker-Scf03083-augustus-gene-0.1-mRNA-1	-0.883409	1.33632e-07	AT1G25580.1	SOG1, ANAC008	NAC (No Apical Meristem) domain transcriptional regulator superfamily protein
	maker-Scf00060-augustus-gene-4.7-mRNA-1	0.75881	1.35317e-07	AT1G07410.1	ATRABA2B, RAB-A2B, ATRAB-A2B, RABA2b	RAB GTPase homolog A2B
	maker-Scf00543-augustus-gene-1.7-mRNA-1	-1.94639	1.36178e-07	AT1G48310.1	CHR18, CHA18	CHR18, CHA18
	augustus_masked-Scf01129-processed-gene-0.0-mRNA-1	-0.83647	1.36205e-07	AT5G64270.1	---	splicing factor, putative
	augustus_masked-Scf00576-processed-gene-0.3-mRNA-1	-1.30067	1.39675e-07	#N/A	#N/A	#N/A
	augustus_masked-Scf00092-processed-gene-7.3-mRNA-1	-2.45254	1.40575e-07	AT5G04660.1	CYP77A4	cytochrome P450, family 77, subfamily A, polypeptide 4
	maker-Scf43176-augustus-gene-0.0-mRNA-1	1.31754	1.40676e-07	AT4G40030.2	---	Histone superfamily protein
	maker-Scf00006-augustus-gene-25.5-mRNA-1	0.889015	1.40914e-07	AT2G34690.1	ACD11	Glycolipid transfer protein (GLTP) family protein
	maker-Scf00006-augustus-gene-28.9-mRNA-1	-0.970774	1.40914e-07	AT1G30330.1	ARF6	auxin response factor 6
	maker-Scf00049-augustus-gene-12.8-mRNA-1	-1.5043	1.42521e-07	AT5G12250.1	TUB6	beta-6 tubulin
	maker-Scf00060-augustus-gene-8.10-mRNA-1	-1.4881	1.44235e-07	AT1G53920.1	GLIP5	GDSL-motif lipase 5
	augustus_masked-Scf00017-processed-gene-3.3-mRNA-1	0.817923	1.47363e-07	AT3G51580.2	---	unknown protein; FUNCTIONS IN: molecular_function unknown; INVOLVED IN: biological_process unknown; LOCATED IN: endomembrane system; EXPRESSED IN: 24 plant structures; EXPRESSED DURING: 15 growth stages.
	maker-Scf03795-augustus-gene-0.1-mRNA-1	3.62024	1.47363e-07	#N/A	#N/A	#N/A
	augustus_masked-Scf00099-processed-gene-5.1-mRNA-1	3.70246	1.47754e-07	AT2G15760.1	---	Protein of unknown function (DUF1645)
	maker-Scf00075-augustus-gene-2.13-mRNA-1	1.57047	1.51903e-07	#N/A	#N/A	#N/A
	augustus_masked-Scf00152-processed-gene-6.2-mRNA-1	1.77512	1.53913e-07	AT2G30360.1	CIPK11, PKS5, SIP4, SNRK3.22	SOS3-interacting protein 4
	augustus_masked-Scf00010-processed-gene-16.3-mRNA-1	-2.08821	1.55812e-07	---	---	---
	maker-Scf02141-augustus-gene-0.1-mRNA-1	-3.64635	1.55875e-07	AT5G40610.1	---	NAD-dependent glycerol-3-phosphate dehydrogenase family protein
	maker-Scf00054-augustus-gene-9.13-mRNA-1	0.943467	1.5676e-07	AT2G16250.1	---	Leucine-rich repeat protein kinase family protein
	maker-Scf00224-augustus-gene-4.5-mRNA-1	2.24922	1.57445e-07	---	---	---
	maker-Scf00011-augustus-gene-24.2-mRNA-1	2.31674	1.5987e-07	AT2G39420.1	---	alpha/beta-Hydrolases superfamily protein
	maker-Scf00020-augustus-gene-19.11-mRNA-1	0.883693	1.5987e-07	AT5G38060.1	---	unknown protein; FUNCTIONS IN: molecular_function unknown; INVOLVED IN: biological_process unknown; LOCATED IN: chloroplast; BEST Arabidopsis thaliana protein match is: unknown protein (TAIR:AT1G65000.1); Has 1807 Blast hits to 1807 proteins in 277 species: Archae - 0; Bacteria - 0; Metazoa - 736; Fungi - 347; Plants - 385; Viruses - 0; Other Eukaryotes - 339 (source: NCBI BLink).
	augustus_masked-Scf00080-processed-gene-2.2-mRNA-1	0.807169	1.5987e-07	AT3G05670.1	---	RING/U-box protein
	augustus_masked-Scf00019-processed-gene-17.0-mRNA-1	-2.88901	1.60224e-07	AT5G51550.1	EXL3	EXORDIUM like 3
	maker-Scf00162-augustus-gene-3.10-mRNA-1	-2.1882	1.60595e-07	#N/A	#N/A	#N/A
	maker-Scf00288-augustus-gene-0.8-mRNA-1	0.562834	1.6209e-07	AT1G08720.1	EDR1, ATEDR1	Protein kinase superfamily protein
	augustus_masked-Scf00248-processed-gene-5.0-mRNA-1	2.08926	1.63306e-07	AT3G05200.1	ATL6	RING/U-box superfamily protein
	maker-Scf00236-augustus-gene-5.11-mRNA-1	1.01875	1.65969e-07	AT5G62620.1	---	Galactosyltransferase family protein
	maker-Scf00040-augustus-gene-12.7-mRNA-1	0.840373	1.6627e-07	AT3G19780.2	---	LOCATED IN: endomembrane system; CONTAINS InterPro DOMAIN/s: Protein of unknown function DUF179 (InterPro:IPR003774), Thioredoxin fold (InterPro:IPR012335), Thioredoxin-like fold (InterPro:IPR012336); BEST Arabidopsis thaliana protein match is: Protein of unknown function (DUF179) (TAIR:AT1G33780.1).
	maker-Scf00057-augustus-gene-9.5-mRNA-1	0.565662	1.6627e-07	AT5G21070.1	---	unknown protein; Has 115 Blast hits to 115 proteins in 34 species: Archae - 1; Bacteria - 36; Metazoa - 0; Fungi - 0; Plants - 60; Viruses - 0; Other Eukaryotes - 18 (source: NCBI BLink).
	maker-Scf00444-augustus-gene-1.10-mRNA-1	3.05687	1.67526e-07	AT5G49620.1	AtMYB78, MYB78	myb domain protein 78
	maker-Scf00363-augustus-gene-3.9-mRNA-1	-1.21355	1.68897e-07	AT3G61750.1	---	Cytochrome b561/ferric reductase transmembrane with DOMON related domain
	maker-Scf03479-augustus-gene-0.2-mRNA-1	0.888966	1.72786e-07	#N/A	#N/A	#N/A
	maker-Scf00038-augustus-gene-12.9-mRNA-1	0.857247	1.73217e-07	AT4G32272.1	---	Nucleotide/sugar transporter family protein
	maker-Scf00323-augustus-gene-1.4-mRNA-1	-2.28478	1.73351e-07	#N/A	#N/A	#N/A
	maker-Scf00001-augustus-gene-26.7-mRNA-1	-3.40421	1.73863e-07	AT1G23790.1	---	Plant protein of unknown function (DUF936)
	maker-Scf00193-augustus-gene-0.4-mRNA-1	-1.87902	1.73863e-07	AT2G14050.1	MCM9	minichromosome maintenance 9
	maker-Scf00364-augustus-gene-0.4-mRNA-1	-3.90184	1.73863e-07	#N/A	#N/A	#N/A
	maker-Scf00006-augustus-gene-28.5-mRNA-1	-0.608708	1.75139e-07	AT1G17210.1	ATILP1, ILP1	IAP-like protein 1
	maker-Scf00050-augustus-gene-11.4-mRNA-1	0.749214	1.75179e-07	AT4G22140.2	EBS	PHD finger family protein / bromo-adjacent homology (BAH) domain-containing protein
	augustus_masked-Scf00037-processed-gene-14.0-mRNA-1	-0.608729	1.76023e-07	AT1G27510.1	---	Protein of unknown function (DUF3506)
	maker-Scf00499-augustus-gene-1.7-mRNA-1	-0.893912	1.76023e-07	AT3G19000.1	---	2-oxoglutarate (2OG) and Fe(II)-dependent oxygenase superfamily protein
	maker-Scf00010-augustus-gene-8.6-mRNA-1	1.14068	1.76602e-07	AT4G09810.1	---	Nucleotide-sugar transporter family protein
	maker-Scf00521-augustus-gene-2.8-mRNA-1	0.834873	1.77528e-07	AT2G33150.1	PKT3, PED1, KAT2	peroxisomal 3-ketoacyl-CoA thiolase 3
	maker-Scf00053-augustus-gene-5.10-mRNA-1	-1.02357	1.78654e-07	AT3G12280.2	RBR1	retinoblastoma-related 1
	augustus_masked-Scf00501-processed-gene-2.8-mRNA-1	-2.04782	1.79097e-07	#N/A	#N/A	#N/A
	maker-Scf13418-augustus-gene-0.1-mRNA-1	-2.98601	1.79935e-07	AT4G14960.2	TUA6	Tubulin/FtsZ family protein
	maker-Scf00309-augustus-gene-3.5-mRNA-1	-1.91331	1.80372e-07	AT1G20510.1	OPCL1	OPC-8:0 CoA ligase1
	maker-Scf00284-augustus-gene-4.4-mRNA-1	-1.34406	1.83355e-07	AT2G32390.3	GLR3.5	glutamate receptor 3.5
	maker-Scf00059-augustus-gene-5.12-mRNA-1	-1.00398	1.84166e-07	AT5G53970.1	---	Tyrosine transaminase family protein
	maker-Scf00080-augustus-gene-6.6-mRNA-1	-2.49659	1.84901e-07	AT5G55830.1	---	Concanavalin A-like lectin protein kinase family protein
	augustus_masked-Scf00009-processed-gene-16.2-mRNA-1	0.626773	1.85843e-07	AT1G78080.1	RAP2.4	related to AP2 4
	maker-Scf00235-augustus-gene-5.6-mRNA-1	-1.55323	1.86818e-07	AT1G33410.1	SAR1, NUP160, ATNUP160	SUPPRESSOR OF AUXIN RESISTANCE1
	augustus_masked-Scf00188-processed-gene-6.4-mRNA-1	1.48447	1.87405e-07	AT4G30960.1	CIPK6, SIP3, SNRK3.14, ATCIPK6	SOS3-interacting protein 3
	maker-Scf00525-augustus-gene-2.10-mRNA-1	1.18351	1.87985e-07	AT2G02170.2	---	Remorin family protein
	maker-Scf00509-augustus-gene-0.5-mRNA-1	-1.1168	1.88716e-07	AT5G46110.3	APE2, TPT	Glucose-6-phosphate/phosphate translocator-related
	augustus_masked-Scf00451-processed-gene-2.4-mRNA-1	-3.31813	1.88881e-07	AT1G60950.1	FEDA, ATFD2	2Fe-2S ferredoxin-like superfamily protein
	augustus_masked-Scf22547-processed-gene-0.0-mRNA-1	1.03042	1.89081e-07	AT4G18930.1	---	RNA ligase/cyclic nucleotide phosphodiesterase family protein
	maker-Scf01002-augustus-gene-0.7-mRNA-1	0.880773	1.90468e-07	#N/A	#N/A	#N/A
	maker-Scf00010-augustus-gene-7.14-mRNA-1	-2.47143	1.90532e-07	AT2G16630.1	---	Pollen Ole e 1 allergen and extensin family protein
	maker-Scf00026-augustus-gene-17.8-mRNA-1	-1.60431	1.92332e-07	AT5G23860.2	TUB8	tubulin beta 8
	maker-Scf00219-augustus-gene-1.13-mRNA-1	-3.62454	1.93787e-07	#N/A	#N/A	#N/A
	augustus_masked-Scf00014-processed-gene-22.3-mRNA-1	0.520484	1.94239e-07	AT2G47470.1	ATPDIL2-1, UNE5, MEE30, PDI11, ATPDI11	thioredoxin family protein
	maker-Scf00570-augustus-gene-1.16-mRNA-1	-2.65109	1.94854e-07	---	---	---
	augustus_masked-Scf11348-processed-gene-0.0-mRNA-1	-2.30365	1.94854e-07	AT2G31840.1	---	Thioredoxin superfamily protein
	augustus_masked-Scf00116-processed-gene-3.2-mRNA-1	7.53707	1.9516e-07	---	---	---
	augustus_masked-Scf00226-processed-gene-1.1-mRNA-1	-3.82488	1.9516e-07	AT5G18930.1	BUD2, SAMDC4	Adenosylmethionine decarboxylase family protein
	augustus_masked-Scf00290-processed-gene-1.1-mRNA-1	0.809498	1.96522e-07	AT3G07810.1	---	RNA-binding (RRM/RBD/RNP motifs) family protein
	maker-Scf00247-augustus-gene-4.4-mRNA-1	1.64781	2.00985e-07	---	---	---
	maker-Scf00128-augustus-gene-0.4-mRNA-1	-1.083	2.02368e-07	AT4G02715.1	---	unknown protein; Has 30201 Blast hits to 17322 proteins in 780 species: Archae - 12; Bacteria - 1396; Metazoa - 17338; Fungi - 3422; Plants - 5037; Viruses - 0; Other Eukaryotes - 2996 (source: NCBI BLink).
	augustus_masked-Scf00004-processed-gene-4.1-mRNA-1	1.64269	2.0616e-07	AT5G01740.1	---	Nuclear transport factor 2 (NTF2) family protein
	augustus_masked-Scf00040-processed-gene-3.4-mRNA-1	-1.42165	2.08122e-07	AT1G73390.3	---	Endosomal targeting BRO1-like domain-containing protein
	maker-Scf00797-augustus-gene-0.5-mRNA-1	4.15839	2.08449e-07	#N/A	#N/A	#N/A
	maker-Scf01415-augustus-gene-0.6-mRNA-1	0.745958	2.08891e-07	AT4G16530.1	---	Family of unknown function (DUF577)
	maker-Scf00127-augustus-gene-8.8-mRNA-1	-1.00087	2.09244e-07	AT2G35530.1	bZIP16, AtbZIP16	basic region/leucine zipper transcription factor 16
	maker-Scf00067-augustus-gene-6.10-mRNA-1	0.622767	2.11654e-07	AT4G19120.2	ERD3	S-adenosyl-L-methionine-dependent methyltransferases superfamily protein
	maker-Scf00014-augustus-gene-21.7-mRNA-1	-0.70892	2.11682e-07	AT5G64410.1	ATOPT4, OPT4	oligopeptide transporter 4
	maker-Scf00150-augustus-gene-3.9-mRNA-1	-0.906	2.12987e-07	AT5G09810.1	ACT7	actin 7
	maker-Scf00461-augustus-gene-2.9-mRNA-1	3.4097	2.13345e-07	AT3G12900.1	---	2-oxoglutarate (2OG) and Fe(II)-dependent oxygenase superfamily protein
	maker-Scf00137-augustus-gene-2.9-mRNA-1	8.36427	2.1339e-07	AT1G62300.1	WRKY6, ATWRKY6	WRKY family transcription factor
	maker-Scf00311-augustus-gene-4.6-mRNA-1	-1.2206	2.17721e-07	AT3G13180.1	---	NOL1/NOP2/sun family protein / antitermination NusB domain-containing protein
	augustus_masked-Scf00037-processed-gene-15.2-mRNA-1	-0.942079	2.18715e-07	AT3G25610.1	---	ATPase E1-E2 type family protein / haloacid dehalogenase-like hydrolase family protein
	maker-Scf00178-augustus-gene-6.11-mRNA-1	2.04733	2.18715e-07	AT2G38740.1	---	Haloacid dehalogenase-like hydrolase (HAD) superfamily protein
	augustus_masked-Scf01116-processed-gene-0.1-mRNA-1	2.61107	2.19339e-07	AT5G50260.1	---	Cysteine proteinases superfamily protein
	augustus_masked-Scf00774-processed-gene-0.3-mRNA-1	-1.4759	2.20912e-07	---	---	---
	maker-Scf00140-augustus-gene-6.9-mRNA-1	-1.24752	2.21442e-07	AT5G12250.1	TUB6	beta-6 tubulin
	maker-Scf00102-augustus-gene-6.8-mRNA-1	2.08431	2.2232e-07	AT5G06340.1	ATNUDX27, NUDX27	nudix hydrolase homolog 27
	augustus_masked-Scf00047-processed-gene-6.3-mRNA-1	2.46895	2.22845e-07	AT5G16560.1	KAN, KAN1	Homeodomain-like superfamily protein
	maker-Scf00027-augustus-gene-1.9-mRNA-1	3.47898	2.22976e-07	AT2G29990.1	NDA2	alternative NAD(P)H dehydrogenase 2
	maker-Scf00185-augustus-gene-1.6-mRNA-1	0.782917	2.2411e-07	AT1G09160.1	---	Protein phosphatase 2C family protein
	augustus_masked-Scf01078-processed-gene-0.1-mRNA-1	-1.9903	2.2411e-07	AT1G34370.1	STOP1	C2H2 and C2HC zinc fingers superfamily protein
	augustus_masked-Scf00096-processed-gene-3.0-mRNA-1	1.63843	2.25594e-07	AT3G12630.1	---	A20/AN1-like zinc finger family protein
	maker-Scf00399-augustus-gene-0.7-mRNA-1	0.681698	2.2671e-07	AT5G27860.2	---	unknown protein; FUNCTIONS IN: molecular_function unknown; INVOLVED IN: biological_process unknown; LOCATED IN: chloroplast; EXPRESSED IN: pollen tube; Has 23049 Blast hits to 11981 proteins in 648 species: Archae - 2; Bacteria - 589; Metazoa - 13464; Fungi - 1977; Plants - 1635; Viruses - 89; Other Eukaryotes - 5293 (source: NCBI BLink).
	maker-Scf00116-augustus-gene-3.8-mRNA-1	-3.57024	2.29166e-07	AT5G47500.1	---	Pectin lyase-like superfamily protein
	maker-Scf00064-augustus-gene-13.3-mRNA-1	-2.23566	2.30919e-07	AT4G34830.1	MRL1	Pentatricopeptide repeat (PPR) superfamily protein
	maker-Scf00104-augustus-gene-9.8-mRNA-1	4.1459	2.33617e-07	AT3G12500.1	ATHCHIB, PR3, PR-3, CHI-B, B-CHI, HCHIB	basic chitinase
	maker-Scf00008-augustus-gene-26.10-mRNA-1	-2.30494	2.3931e-07	AT5G07020.1	---	proline-rich family protein
	maker-Scf00428-augustus-gene-2.11-mRNA-1	-0.905337	2.39761e-07	AT2G43180.1	---	Phosphoenolpyruvate carboxylase family protein
	maker-Scf00002-augustus-gene-6.7-mRNA-1	1.72217	2.40477e-07	AT5G19855.1	---	Chaperonin-like RbcX protein
	maker-Scf00050-augustus-gene-5.11-mRNA-1	0.573499	2.40504e-07	AT1G52360.2	---	Coatomer, beta' subunit
	maker-Scf00181-augustus-gene-1.3-mRNA-1	-1.91561	2.42342e-07	AT5G57590.1	BIO1	adenosylmethionine-8-amino-7-oxononanoate transaminases
	augustus_masked-Scf00039-processed-gene-3.1-mRNA-1	2.77712	2.42698e-07	AT2G24580.1	---	FAD-dependent oxidoreductase family protein
	augustus_masked-Scf00267-processed-gene-2.5-mRNA-1	1.96246	2.477e-07	---	---	---
	maker-Scf00017-augustus-gene-4.7-mRNA-1	0.696976	2.48535e-07	AT3G52850.1	VSR1, BP-80, ATELP, BP80, BP80B, ATELP1, ATVSR1, GFS1, VSR1;1, BP80-1;1	vacuolar sorting receptor homolog 1
	augustus_masked-Scf00266-processed-gene-4.3-mRNA-1	1.11853	2.49726e-07	AT1G54115.1	ATCCX4, CCX4	cation calcium exchanger 4
	maker-Scf00178-augustus-gene-3.10-mRNA-1	-1.37609	2.49847e-07	AT4G02820.1	---	Pentatricopeptide repeat (PPR) superfamily protein
	maker-Scf00001-augustus-gene-41.7-mRNA-1	-2.17466	2.50136e-07	AT5G38360.1	---	alpha/beta-Hydrolases superfamily protein
	augustus_masked-Scf32030-processed-gene-0.0-mRNA-1	2.04038	2.50136e-07	AT1G44130.1	---	Eukaryotic aspartyl protease family protein
	augustus_masked-Scf00144-processed-gene-8.0-mRNA-1	7.26332	2.50151e-07	AT1G33760.1	---	Integrase-type DNA-binding superfamily protein
	maker-Scf00005-augustus-gene-23.2-mRNA-1	-0.969448	2.5398e-07	AT1G69170.1	---	Squamosa promoter-binding protein-like (SBP domain) transcription factor family protein
	maker-Scf00773-augustus-gene-0.9-mRNA-1	-1.97481	2.54745e-07	AT3G48250.1	---	Pentatricopeptide repeat (PPR) superfamily protein
	maker-Scf00939-augustus-gene-0.5-mRNA-1	-2.06287	2.54745e-07	#N/A	#N/A	#N/A
	maker-Scf00382-augustus-gene-0.7-mRNA-1	-0.502827	2.55906e-07	#N/A	#N/A	#N/A
	maker-Scf00078-augustus-gene-7.4-mRNA-1	-2.152	2.57091e-07	AT2G27230.2	LHW	transcription factor-related
	maker-Scf05844-augustus-gene-0.1-mRNA-1	1.08087	2.57169e-07	AT1G79920.2	---	Heat shock protein 70 (Hsp 70) family protein
	maker-Scf00813-augustus-gene-0.16-mRNA-1	0.849754	2.57896e-07	AT4G11150.1	TUF, emb2448, TUFF, VHA-E1	vacuolar ATP synthase subunit E1
	maker-Scf00045-augustus-gene-12.9-mRNA-1	0.663595	2.60948e-07	AT1G76010.1	---	Alba DNA/RNA-binding protein
	maker-Scf00206-augustus-gene-3.2-mRNA-1	-1.32269	2.61068e-07	AT4G35850.1	---	Pentatricopeptide repeat (PPR) superfamily protein
	maker-Scf00133-augustus-gene-3.8-mRNA-1	1.06392	2.61949e-07	AT3G09300.1	ORP3B	OSBP(oxysterol binding protein)-related protein 3B
	maker-Scf00185-augustus-gene-1.5-mRNA-1	-2.50191	2.63969e-07	AT2G47500.1	---	P-loop nucleoside triphosphate hydrolases superfamily protein with CH (Calponin Homology) domain
	maker-Scf00199-augustus-gene-4.12-mRNA-1	-3.54013	2.66999e-07	AT4G14330.1	---	P-loop containing nucleoside triphosphate hydrolases superfamily protein
	maker-Scf00094-augustus-gene-7.11-mRNA-1	2.58798	2.67268e-07	AT4G37250.1	---	Leucine-rich repeat protein kinase family protein
	maker-Scf00154-augustus-gene-5.4-mRNA-1	-2.02007	2.67268e-07	---	---	---
	maker-Scf00158-augustus-gene-0.7-mRNA-1	-1.15404	2.67995e-07	AT1G73240.1	---	CONTAINS InterPro DOMAIN/s: Nucleoporin protein Ndc1-Nup (InterPro:IPR019049); Has 36 Blast hits to 36 proteins in 17 species: Archae - 0; Bacteria - 0; Metazoa - 1; Fungi - 0; Plants - 35; Viruses - 0; Other Eukaryotes - 0 (source: NCBI BLink).
	maker-Scf00303-augustus-gene-0.6-mRNA-1	0.985542	2.71008e-07	#N/A	#N/A	#N/A
	maker-Scf00724-augustus-gene-1.8-mRNA-1	0.829748	2.71527e-07	AT1G36050.2	---	Endoplasmic reticulum vesicle transporter protein
	maker-Scf00017-augustus-gene-5.7-mRNA-1	1.09501	2.71762e-07	AT2G27450.1	NLP1, ATNLP1, CPA	nitrilase-like protein 1
	maker-Scf00068-augustus-gene-4.7-mRNA-1	-3.69335	2.71762e-07	AT2G27230.2	LHW	transcription factor-related
	maker-Scf00708-augustus-gene-1.7-mRNA-1	0.864544	2.71919e-07	#N/A	#N/A	#N/A
	maker-Scf00028-augustus-gene-14.1-mRNA-1	1.31622	2.76516e-07	AT3G55830.1	EPC1	Nucleotide-diphospho-sugar transferases superfamily protein
	augustus_masked-Scf00577-processed-gene-0.0-mRNA-1	-0.941328	2.76646e-07	AT5G47730.3	---	Sec14p-like phosphatidylinositol transfer family protein
	maker-Scf00369-augustus-gene-3.7-mRNA-1	3.94261	2.76664e-07	#N/A	#N/A	#N/A
	augustus_masked-Scf00048-processed-gene-0.6-mRNA-1	1.22771	2.78242e-07	AT4G31540.1	ATEXO70G1, EXO70G1	exocyst subunit exo70 family protein G1
	maker-Scf00006-augustus-gene-20.10-mRNA-1	1.14534	2.78264e-07	AT1G08620.2	PKDM7D	Transcription factor jumonji (jmj) family protein / zinc finger (C5HC2 type) family protein
	augustus_masked-Scf00676-processed-gene-0.1-mRNA-1	-1.23345	2.78341e-07	AT1G74470.1	---	Pyridine nucleotide-disulphide oxidoreductase family protein
	maker-Scf00022-augustus-gene-19.11-mRNA-1	-3.20663	2.79339e-07	AT3G54400.1	---	Eukaryotic aspartyl protease family protein
	augustus_masked-Scf00134-processed-gene-6.1-mRNA-1	5.01551	2.80523e-07	AT4G33720.1	---	CAP (Cysteine-rich secretory proteins, Antigen 5, and Pathogenesis-related 1 protein) superfamily protein
	maker-Scf25505-augustus-gene-0.1-mRNA-1	-2.82085	2.81026e-07	AT1G18370.1	HIK, ATNACK1, NACK1	ATP binding microtubule motor family protein
	augustus_masked-Scf00666-processed-gene-0.1-mRNA-1	1.75542	2.8339e-07	#N/A	#N/A	#N/A
	maker-Scf00243-augustus-gene-4.9-mRNA-1	-0.693761	2.84311e-07	AT3G06250.1	FRS7	FAR1-related sequence 7
	augustus_masked-Scf00077-processed-gene-6.2-mRNA-1	1.48827	2.85747e-07	AT3G21420.1	---	2-oxoglutarate (2OG) and Fe(II)-dependent oxygenase superfamily protein
	maker-Scf00046-augustus-gene-1.9-mRNA-1	-6.77945	2.90344e-07	AT3G63140.1	CSP41A	chloroplast stem-loop binding protein of 41 kDa
	augustus_masked-Scf00416-processed-gene-1.2-mRNA-1	3.70925	2.90353e-07	AT1G19250.1	FMO1	flavin-dependent monooxygenase 1
	augustus_masked-Scf00009-processed-gene-8.0-mRNA-1	1.88444	2.91291e-07	AT5G09960.1	---	FUNCTIONS IN: molecular_function unknown; INVOLVED IN: biological_process unknown; LOCATED IN: plasma membrane; EXPRESSED IN: 22 plant structures; EXPRESSED DURING: 13 growth stages; CONTAINS InterPro DOMAIN/s: RPM1-interacting protein 4, defence response (InterPro:IPR008700); BEST Arabidopsis thaliana protein match is: unknown protein (TAIR:AT5G64850.1); Has 30201 Blast hits to 17322 proteins in…
	maker-Scf00119-augustus-gene-2.10-mRNA-1	-1.39315	2.9342e-07	AT4G17600.1	LIL3:1	Chlorophyll A-B binding family protein
	maker-Scf00108-augustus-gene-7.11-mRNA-1	0.89423	2.9482e-07	#N/A	#N/A	#N/A
	maker-Scf00175-augustus-gene-2.12-mRNA-1	1.47144	2.99466e-07	AT1G29800.1	---	RING/FYVE/PHD-type zinc finger family protein
	augustus_masked-Scf00483-processed-gene-1.3-mRNA-1	-3.25488	2.99966e-07	AT4G36180.1	---	Leucine-rich receptor-like protein kinase family protein
	maker-Scf00006-augustus-gene-8.4-mRNA-1	-1.4691	3.01955e-07	AT1G06660.1	---	unknown protein; BEST Arabidopsis thaliana protein match is: unknown protein (TAIR:AT2G30820.2); Has 166 Blast hits to 144 proteins in 35 species: Archae - 0; Bacteria - 17; Metazoa - 13; Fungi - 20; Plants - 104; Viruses - 0; Other Eukaryotes - 12 (source: NCBI BLink).
	augustus_masked-Scf01442-processed-gene-0.0-mRNA-1	2.47518	3.03526e-07	#N/A	#N/A	#N/A
	maker-Scf00083-augustus-gene-2.16-mRNA-1	-2.52359	3.03536e-07	AT5G37630.1	EMB2656	ARM repeat superfamily protein
	augustus_masked-Scf00021-processed-gene-20.0-mRNA-1	0.634674	3.03958e-07	AT4G24490.2	---	RAB geranylgeranyl transferase alpha subunit 1
	augustus_masked-Scf00084-processed-gene-3.3-mRNA-1	-0.854799	3.10613e-07	AT1G05850.1	POM1, ERH2, ELP1, CTL1, ELP, HOT2, ATCTL1	Chitinase family protein
	augustus_masked-Scf00813-processed-gene-0.6-mRNA-1	1.06732	3.13754e-07	AT2G04520.1	---	Nucleic acid-binding, OB-fold-like protein
	maker-Scf01176-augustus-gene-0.2-mRNA-1	1.52465	3.1608e-07	#N/A	#N/A	#N/A
	maker-Scf00143-augustus-gene-7.3-mRNA-1	1.78387	3.16403e-07	AT1G08130.1	ATLIG1, LIG1	DNA ligase 1
	augustus_masked-Scf00185-processed-gene-2.6-mRNA-1	7.21872	3.16545e-07	---	---	---
	augustus_masked-Scf00267-processed-gene-0.0-mRNA-1	0.83775	3.18384e-07	AT5G28040.1	---	DNA-binding storekeeper protein-related transcriptional regulator
	maker-Scf00325-augustus-gene-3.13-mRNA-1	0.860194	3.19658e-07	AT1G17145.1	---	RING/U-box superfamily protein
	maker-Scf00009-augustus-gene-25.8-mRNA-1	0.736789	3.25476e-07	AT1G20670.1	---	DNA-binding bromodomain-containing protein
	maker-Scf05361-augustus-gene-0.1-mRNA-1	-1.79487	3.29011e-07	AT4G23980.2	ARF9	auxin response factor 9
	maker-Scf00306-augustus-gene-3.4-mRNA-1	2.51358	3.29515e-07	AT5G18670.1	BMY3, BAM9	beta-amylase 3
	maker-Scf02381-augustus-gene-0.3-mRNA-1	1.75401	3.29627e-07	AT5G45800.1	MEE62	Leucine-rich repeat protein kinase family protein
	maker-Scf00126-augustus-gene-8.10-mRNA-1	1.13687	3.29707e-07	AT2G38480.1	---	Uncharacterised protein family (UPF0497)
	augustus_masked-Scf00199-processed-gene-3.7-mRNA-1	0.902881	3.32415e-07	AT5G28900.1	---	Calcium-binding EF-hand family protein
	maker-Scf00604-augustus-gene-1.11-mRNA-1	-0.602109	3.3751e-07	AT4G28020.1	---	unknown protein; CONTAINS InterPro DOMAIN/s: Uncharacterised protein family UPF0066 (InterPro:IPR001378); Has 30201 Blast hits to 17322 proteins in 780 species: Archae - 12; Bacteria - 1396; Metazoa - 17338; Fungi - 3422; Plants - 5037; Viruses - 0; Other Eukaryotes - 2996 (source: NCBI BLink).
	maker-Scf00054-augustus-gene-3.6-mRNA-1	0.966703	3.39008e-07	AT3G50700.1	AtIDD2, IDD2	indeterminate(ID)-domain 2
	augustus_masked-Scf00125-processed-gene-8.3-mRNA-1	1.63106	3.41795e-07	#N/A	#N/A	#N/A
	augustus_masked-Scf01286-processed-gene-0.0-mRNA-1	2.11941	3.42471e-07	#N/A	#N/A	#N/A
	maker-Scf00082-augustus-gene-2.5-mRNA-1	-1.09894	3.45703e-07	AT5G03450.1	---	Transducin/WD40 repeat-like superfamily protein
	maker-Scf00162-augustus-gene-5.4-mRNA-1	-1.5896	3.46499e-07	#N/A	#N/A	#N/A
	maker-Scf00005-augustus-gene-31.13-mRNA-1	0.791984	3.49077e-07	AT5G07920.1	DGK1, ATDGK1	diacylglycerol kinase1
	maker-Scf00002-augustus-gene-10.11-mRNA-1	-0.81624	3.49796e-07	AT2G03270.1	---	DNA-binding protein, putative
	augustus_masked-Scf00098-processed-gene-4.2-mRNA-1	0.672795	3.5142e-07	AT5G51280.1	---	DEAD-box protein abstrakt, putative
	maker-Scf00025-augustus-gene-4.5-mRNA-1	0.665675	3.52106e-07	AT5G66420.2	---	LOCATED IN: cellular_component unknown; EXPRESSED IN: 23 plant structures; EXPRESSED DURING: 13 growth stages; CONTAINS InterPro DOMAIN/s: Uncharacterised conserved protein UCP033271 (InterPro:IPR008322), TIM-barrel signal transduction protein, predicted (InterPro:IPR009215); Has 1232 Blast hits to 1230 proteins in 311 species: Archae - 18; Bacteria - 959; Metazoa - 1; Fungi - 84; Plants - 42; Vi…
	maker-Scf00054-augustus-gene-1.3-mRNA-1	0.934099	3.52947e-07	AT1G76670.1	---	Nucleotide-sugar transporter family protein
	maker-Scf01149-augustus-gene-0.6-mRNA-1	1.07067	3.5543e-07	AT2G27350.2	---	OTU-like cysteine protease family protein
	augustus_masked-Scf01648-processed-gene-0.0-mRNA-1	-1.78972	3.59128e-07	AT3G48880.2	---	RNI-like superfamily protein
	maker-Scf00102-augustus-gene-1.3-mRNA-1	-1.75998	3.59653e-07	AT1G72040.1	---	P-loop containing nucleoside triphosphate hydrolases superfamily protein
	maker-Scf00002-augustus-gene-38.7-mRNA-1	-1.0675	3.61837e-07	AT2G22900.1	---	Galactosyl transferase GMA12/MNN10 family protein
	maker-Scf00409-augustus-gene-3.9-mRNA-1	-2.72666	3.62081e-07	#N/A	#N/A	#N/A
	maker-Scf00174-augustus-gene-5.8-mRNA-1	0.613505	3.69709e-07	AT5G35700.1	FIM2, FIM5	fimbrin-like protein 2
	maker-Scf00227-augustus-gene-1.6-mRNA-1	0.81283	3.7702e-07	AT3G09880.1	ATB'BETA	Protein phosphatase 2A regulatory B subunit family protein
	maker-Scf00240-augustus-gene-5.11-mRNA-1	-2.27852	3.7793e-07	AT5G51050.1	---	Mitochondrial substrate carrier family protein
	maker-Scf00019-augustus-gene-16.9-mRNA-1	0.597312	3.89672e-07	AT1G62740.1	Hop2	stress-inducible protein, putative
	maker-Scf00047-augustus-gene-11.5-mRNA-1	3.24451	3.91738e-07	AT2G37870.1	---	Bifunctional inhibitor/lipid-transfer protein/seed storage 2S albumin superfamily protein
	maker-Scf00301-augustus-gene-3.8-mRNA-1	-1.46806	3.9773e-07	#N/A	#N/A	#N/A
	maker-Scf00004-augustus-gene-23.7-mRNA-1	4.26741	3.99967e-07	AT4G25420.1	GA5, GA20OX1, AT2301, ATGA20OX1	2-oxoglutarate (2OG) and Fe(II)-dependent oxygenase superfamily protein
	maker-Scf00079-augustus-gene-8.8-mRNA-1	-1.62973	4.00624e-07	AT4G24020.1	NLP7	NIN like protein 7
	maker-Scf00011-augustus-gene-14.7-mRNA-1	1.171	4.00828e-07	AT5G02880.1	UPL4	ubiquitin-protein ligase 4
	augustus_masked-Scf00096-processed-gene-0.3-mRNA-1	-2.8661	4.00828e-07	AT5G12930.1	---	unknown protein; Has 1807 Blast hits to 1807 proteins in 277 species: Archae - 0; Bacteria - 0; Metazoa - 736; Fungi - 347; Plants - 385; Viruses - 0; Other Eukaryotes - 339 (source: NCBI BLink).
	augustus_masked-Scf00145-processed-gene-2.2-mRNA-1	1.78464	4.01244e-07	AT4G35160.1	---	O-methyltransferase family protein
	augustus_masked-Scf00017-processed-gene-16.0-mRNA-1	-2.24867	4.03505e-07	AT5G58260.2	---	oxidoreductases, acting on NADH or NADPH, quinone or similar compound as acceptor
	augustus_masked-Scf00105-processed-gene-6.3-mRNA-1	-1.66114	4.03505e-07	AT1G05750.1	PDE247, CLB19	Tetratricopeptide repeat (TPR)-like superfamily protein
	maker-Scf00030-augustus-gene-12.12-mRNA-1	-0.959065	4.06809e-07	AT5G59010.1	---	Protein kinase protein with tetratricopeptide repeat domain
	maker-Scf00146-augustus-gene-3.7-mRNA-1	0.996052	4.11234e-07	AT3G62190.1	---	Chaperone DnaJ-domain superfamily protein
	maker-Scf00065-augustus-gene-2.4-mRNA-1	1.70046	4.11416e-07	AT1G64760.2	---	O-Glycosyl hydrolases family 17 protein
	augustus_masked-Scf00023-processed-gene-16.3-mRNA-1	-1.75167	4.11699e-07	AT4G38150.2	---	Pentatricopeptide repeat (PPR) superfamily protein
	augustus_masked-Scf00455-processed-gene-0.0-mRNA-1	1.4285	4.11699e-07	AT3G44150.1	---	unknown protein; FUNCTIONS IN: molecular_function unknown; INVOLVED IN: biological_process unknown; LOCATED IN: plasma membrane; EXPRESSED IN: cultured cell; BEST Arabidopsis thaliana protein match is: unknown protein (TAIR:AT3G11800.1); Has 76 Blast hits to 75 proteins in 19 species: Archae - 0; Bacteria - 0; Metazoa - 0; Fungi - 0; Plants - 74; Viruses - 0; Other Eukaryotes - 2 (source: NCBI BL…
	maker-Scf00551-augustus-gene-0.3-mRNA-1	0.597962	4.12777e-07	AT2G24370.1	---	Protein kinase protein with adenine nucleotide alpha hydrolases-like domain
	augustus_masked-Scf00036-processed-gene-11.6-mRNA-1	-1.42989	4.1348e-07	AT5G18750.1	---	DNAJ heat shock N-terminal domain-containing protein
	maker-Scf00048-augustus-gene-10.13-mRNA-1	-1.13106	4.13683e-07	AT5G54530.1	---	Protein of unknown function, DUF538
	maker-Scf00267-augustus-gene-2.8-mRNA-1	0.895096	4.1655e-07	AT5G03500.3	---	Mediator complex, subunit Med7
	maker-Scf00011-augustus-gene-21.7-mRNA-1	-1.08356	4.1731e-07	AT2G37330.1	ALS3	aluminum sensitive 3
	maker-Scf00025-augustus-gene-18.8-mRNA-1	-1.31648	4.17599e-07	AT5G53080.1	---	Tetratricopeptide repeat (TPR)-like superfamily protein
	maker-Scf00477-augustus-gene-0.4-mRNA-1	1.81733	4.26264e-07	AT2G26150.1	ATHSFA2, HSFA2	heat shock transcription factor A2
	maker-Scf00014-augustus-gene-9.6-mRNA-1	3.27647	4.27094e-07	AT5G66920.1	sks17	SKU5 similar 17
	maker-Scf00211-augustus-gene-2.12-mRNA-1	1.81412	4.30803e-07	AT4G25000.1	ATAMY1, AMY1	alpha-amylase-like
	maker-Scf00056-augustus-gene-8.5-mRNA-1	0.943861	4.3373e-07	AT5G50011.1	CPuORF37	conserved peptide upstream open reading frame 37
	maker-Scf00067-augustus-gene-8.8-mRNA-1	0.906688	4.38031e-07	AT1G15750.4	WSIP1, TPL	Transducin family protein / WD-40 repeat family protein
	augustus_masked-Scf00867-processed-gene-0.3-mRNA-1	0.558275	4.38031e-07	AT5G12260.1	---	BEST Arabidopsis thaliana protein match is: glycosyltransferase family protein 2 (TAIR:AT5G60700.1); Has 1807 Blast hits to 1807 proteins in 277 species: Archae - 0; Bacteria - 0; Metazoa - 736; Fungi - 347; Plants - 385; Viruses - 0; Other Eukaryotes - 339 (source: NCBI BLink).
	maker-Scf00272-augustus-gene-4.9-mRNA-1	-2.24167	4.4005e-07	AT5G54270.1	LHCB3, LHCB3*1	light-harvesting chlorophyll B-binding protein 3
	augustus_masked-Scf00430-processed-gene-2.7-mRNA-1	0.687543	4.42719e-07	AT5G16440.1	IPP1	isopentenyl diphosphate isomerase 1
	maker-Scf00021-augustus-gene-11.5-mRNA-1	-2.01052	4.45084e-07	AT1G74470.1	---	Pyridine nucleotide-disulphide oxidoreductase family protein
	augustus_masked-Scf00353-processed-gene-3.2-mRNA-1	2.82114	4.46779e-07	AT1G67810.1	SUFE2	sulfur E2
	maker-Scf00851-augustus-gene-0.17-mRNA-1	1.39079	4.52769e-07	#N/A	#N/A	#N/A
	augustus_masked-Scf00984-processed-gene-0.9-mRNA-1	0.78797	4.53663e-07	---	---	---
	maker-Scf00033-augustus-gene-11.8-mRNA-1	-0.694952	4.57069e-07	AT5G42950.1	---	GYF domain-containing protein
	augustus_masked-Scf00017-processed-gene-5.2-mRNA-1	2.1035	4.61201e-07	AT3G10040.1	---	sequence-specific DNA binding transcription factors
	maker-Scf00011-augustus-gene-11.7-mRNA-1	6.91665	4.63714e-07	AT1G07900.1	LBD1	LOB domain-containing protein 1
	maker-Scf00059-augustus-gene-7.9-mRNA-1	1.35753	4.63756e-07	AT4G24020.1	NLP7	NIN like protein 7
	maker-Scf00368-augustus-gene-3.14-mRNA-1	-1.33911	4.64613e-07	AT3G21480.1	---	BRCT domain-containing DNA repair protein
	maker-Scf00110-augustus-gene-8.10-mRNA-1	1.33696	4.65189e-07	AT3G57550.1	AGK2, GK-2	guanylate kinase
	maker-Scf00185-augustus-gene-0.11-mRNA-1	1.17043	4.67964e-07	AT3G05710.2	SYP43, ATSYP43	syntaxin of plants 43
	maker-Scf00060-augustus-gene-11.3-mRNA-1	3.37461	4.71074e-07	AT5G52560.1	ATUSP, USP	UDP-sugar pyrophosphorylase
	maker-Scf00032-augustus-gene-3.8-mRNA-1	0.56115	4.79542e-07	AT4G02450.2	---	HSP20-like chaperones superfamily protein
	augustus_masked-Scf00019-processed-gene-10.2-mRNA-1	-1.2719	4.79686e-07	AT3G57560.1	NAGK	N-acetyl-l-glutamate kinase
	maker-Scf00024-augustus-gene-14.14-mRNA-1	-3.00927	4.82246e-07	AT1G32540.3	LOL1	lsd one like 1
	augustus_masked-Scf00288-processed-gene-2.3-mRNA-1	-0.79344	4.88328e-07	AT4G28760.2	---	Protein of unknown function (DUF3741)
	augustus_masked-Scf01202-processed-gene-0.0-mRNA-1	5.62181	4.88328e-07	AT3G50150.1	---	Plant protein of unknown function (DUF247)
	augustus_masked-Scf00113-processed-gene-2.0-mRNA-1	1.29637	4.91163e-07	AT1G02000.1	GAE2	UDP-D-glucuronate 4-epimerase 2
	maker-Scf00461-augustus-gene-2.13-mRNA-1	-0.846293	4.91163e-07	AT1G09770.1	ATCDC5, CDC5, ATMYBCDC5	cell division cycle 5
	augustus_masked-Scf00248-processed-gene-3.2-mRNA-1	0.890487	4.92878e-07	AT5G65290.1	---	LMBR1-like membrane protein
[truncated: 2,790 more rows]

## Sheet: Supplementary Table S3
	Supplementary Table S3. List of Differential Expressed Genes (DEGs). Low dry matter samples (0 d vs 21 d at 5°C).
	Gene ID	log2 Fold Change	p-value adjust	TAIR ID	SYMBOLS	Description
	maker-Scf00068-augustus-gene-11.9-mRNA-1	8.90388	8.47977e-157	AT1G02800.1	ATCEL2, CEL2	cellulase 2
	augustus_masked-Scf00490-processed-gene-1.3-mRNA-1	-5.56271	1.11219e-141	#N/A	#N/A	#N/A
	maker-Scf01608-augustus-gene-0.1-mRNA-1	5.48571	1.28393e-121	#N/A	#N/A	#N/A
	maker-Scf00207-augustus-gene-1.9-mRNA-1	7.25232	3.36221e-119	AT2G39700.1	ATEXPA4, ATEXP4, ATHEXPALPHA1.6, EXPA4	expansin A4
	maker-Scf00015-augustus-gene-21.13-mRNA-1	-6.35053	9.24004e-117	AT4G12800.1	PSAL	photosystem I subunit l
	maker-Scf00227-augustus-gene-5.9-mRNA-1	-4.81874	6.68867e-107	AT4G38970.1	FBA2	fructose-bisphosphate aldolase 2
	maker-Scf00129-augustus-gene-6.6-mRNA-1	8.3083	7.80884e-102	AT2G37040.1	PAL1, ATPAL1	PHE ammonia lyase 1
	maker-Scf00001-augustus-gene-37.8-mRNA-1	-4.75136	1.60711e-101	AT5G38410.1	---	Ribulose bisphosphate carboxylase (small chain) family protein
	augustus_masked-Scf00307-processed-gene-4.1-mRNA-1	4.3261	8.8379e-100	#N/A	#N/A	#N/A
	augustus_masked-Scf00174-processed-gene-3.5-mRNA-1	6.0347	1.98492e-97	AT4G17280.1	---	Auxin-responsive family protein
	augustus_masked-Scf00174-processed-gene-3.6-mRNA-1	5.92483	2.50365e-96	AT5G47530.1	---	Auxin-responsive family protein
	maker-Scf00179-augustus-gene-0.4-mRNA-1	5.12591	2.50365e-96	#N/A	#N/A	#N/A
	augustus_masked-Scf00005-processed-gene-31.7-mRNA-1	4.79559	3.22476e-96	AT1G26610.1	---	C2H2-like zinc finger protein
	maker-Scf00060-augustus-gene-9.5-mRNA-1	5.54682	2.61532e-94	#N/A	#N/A	#N/A
	maker-Scf00049-augustus-gene-3.7-mRNA-1	9.79675	1.02282e-92	AT4G16260.1	---	Glycosyl hydrolase superfamily protein
	maker-Scf00263-augustus-gene-3.3-mRNA-1	5.05347	6.31418e-90	#N/A	#N/A	#N/A
	maker-Scf00711-augustus-gene-1.11-mRNA-1	3.07347	4.03906e-89	#N/A	#N/A	#N/A
	augustus_masked-Scf00343-processed-gene-3.6-mRNA-1	4.83219	1.94971e-88	AT5G50380.1	ATEXO70F1, EXO70F1	exocyst subunit exo70 family protein F1
	maker-Scf00521-augustus-gene-1.6-mRNA-1	10.4395	2.45524e-88	AT1G04680.1	---	Pectin lyase-like superfamily protein
	maker-Scf00223-augustus-gene-4.6-mRNA-1	4.01153	1.42501e-87	AT4G32060.1	---	calcium-binding EF hand family protein
	maker-Scf02397-augustus-gene-0.1-mRNA-1	8.39398	1.56837e-87	AT1G05010.1	EFE, ACO4, EAT1	ethylene-forming enzyme
	augustus_masked-Scf00319-processed-gene-4.3-mRNA-1	4.33498	2.68842e-85	AT3G17510.1	CIPK1, SnRK3.16	CBL-interacting protein kinase 1
	augustus_masked-Scf00037-processed-gene-16.5-mRNA-1	3.26175	7.15596e-85	AT1G77840.1	---	Translation initiation factor IF2/IF5
	maker-Scf00067-augustus-gene-9.14-mRNA-1	-6.61062	4.59081e-84	AT1G32060.1	PRK	phosphoribulokinase
	augustus_masked-Scf00125-processed-gene-8.3-mRNA-1	5.53545	7.50738e-83	#N/A	#N/A	#N/A
	maker-Scf00012-augustus-gene-16.8-mRNA-1	-7.19442	1.5407e-82	AT3G61470.1	LHCA2	photosystem I light harvesting complex gene 2
	maker-Scf00049-augustus-gene-6.10-mRNA-1	4.02269	4.28491e-82	---	---	---
	maker-Scf00102-augustus-gene-3.7-mRNA-1	9.9614	1.79817e-81	AT5G50080.1	ERF110	ethylene response factor 110
	maker-Scf00111-augustus-gene-9.15-mRNA-1	6.3345	1.79817e-81	AT4G36210.3	---	Protein of unknown function (DUF726)
	maker-Scf02559-augustus-gene-0.3-mRNA-1	3.16492	2.81147e-80	AT4G02010.1	---	Protein kinase superfamily protein
	augustus_masked-Scf00576-processed-gene-0.3-mRNA-1	-4.49682	3.51851e-79	#N/A	#N/A	#N/A
	maker-Scf00010-augustus-gene-2.4-mRNA-1	3.35801	3.94569e-79	AT5G59740.1	---	UDP-N-acetylglucosamine (UAA) transporter family
	maker-Scf00054-augustus-gene-13.9-mRNA-1	-7.08836	1.41625e-78	AT1G61520.3	LHCA3	photosystem I light harvesting complex gene 3
	augustus_masked-Scf00075-processed-gene-5.3-mRNA-1	10.4499	2.84409e-78	#N/A	#N/A	#N/A
	maker-Scf00198-augustus-gene-4.5-mRNA-1	5.11745	3.49079e-75	AT1G71110.1	---	unknown protein; FUNCTIONS IN: molecular_function unknown; INVOLVED IN: biological_process unknown; LOCATED IN: endomembrane system; BEST Arabidopsis thaliana protein match is: unknown protein (TAIR:AT2G12400.1); Has 173 Blast hits to 169 proteins in 21 species: Archae - 0; Bacteria - 0; Metazoa - 3; Fungi - 0; Plants - 165; Viruses - 0; Other Eukaryotes - 5 (source: NCBI BLink).
	maker-Scf01154-augustus-gene-0.3-mRNA-1	-5.86108	5.71713e-75	AT3G16240.1	DELTA-TIP, TIP2;1, DELTA-TIP1, AQP1, ATTIP2;1	delta tonoplast integral protein
	maker-Scf00067-augustus-gene-11.11-mRNA-1	7.06673	1.20384e-74	AT3G03050.1	CSLD3, KJK, ATCSLD3	cellulose synthase-like D3
	maker-Scf00435-augustus-gene-1.5-mRNA-1	3.14084	2.6011e-74	AT2G39780.2	RNS2	ribonuclease 2
	maker-Scf00536-augustus-gene-2.11-mRNA-1	10.8263	2.82633e-74	#N/A	#N/A	#N/A
	maker-Scf00021-augustus-gene-14.4-mRNA-1	6.92034	1.60759e-73	AT4G39330.1	ATCAD9, CAD9	cinnamyl alcohol dehydrogenase 9
	maker-Scf00102-augustus-gene-2.7-mRNA-1	-5.41566	3.71018e-73	---	---	---
	maker-Scf00024-augustus-gene-19.10-mRNA-1	-2.9186	1.05708e-72	AT5G47390.1	---	myb-like transcription factor family protein
	augustus_masked-Scf00181-processed-gene-2.1-mRNA-1	5.03837	2.26217e-72	AT2G24540.1	AFR	Galactose oxidase/kelch repeat superfamily protein
	augustus_masked-Scf00183-processed-gene-3.0-mRNA-1	10.5854	2.37698e-72	AT1G55790.2	---	Domain of unknown function (DUF2431)
	maker-Scf00128-augustus-gene-3.8-mRNA-1	10.1004	6.07737e-72	AT3G51895.1	SULTR3;1, AST12	sulfate transporter 3;1
	maker-Scf00005-augustus-gene-29.5-mRNA-1	-7.21159	7.23694e-72	AT1G18650.1	PDCB3	plasmodesmata callose-binding protein 3
	maker-Scf00003-augustus-gene-35.9-mRNA-1	-4.80558	2.72171e-71	AT5G57660.1	ATCOL5, COL5	CONSTANS-like 5
	maker-Scf00271-augustus-gene-4.9-mRNA-1	4.58785	2.78852e-71	AT3G10740.1	ASD1, ARAF1, ARAF, ATASD1	alpha-L-arabinofuranosidase 1
	maker-Scf00087-augustus-gene-5.9-mRNA-1	2.20334	4.48332e-71	AT5G08500.1	---	Transmembrane CLPTM1 family protein
	maker-Scf01608-augustus-gene-0.2-mRNA-1	5.91019	5.17307e-71	#N/A	#N/A	#N/A
	maker-Scf00004-augustus-gene-30.6-mRNA-1	10.2083	8.95682e-71	AT5G43060.1	---	Granulin repeat cysteine protease family protein
	maker-Scf00219-augustus-gene-2.8-mRNA-1	5.7057	9.83918e-71	#N/A	#N/A	#N/A
	maker-Scf00535-augustus-gene-1.6-mRNA-1	-5.25483	1.81108e-70	AT1G08380.1	PSAO	photosystem I subunit O
	maker-Scf00058-augustus-gene-10.12-mRNA-1	5.00438	2.14284e-70	AT4G04850.2	KEA3	K+ efflux antiporter 3
	augustus_masked-Scf00198-processed-gene-4.1-mRNA-1	4.25938	5.61794e-70	AT2G01290.1	RPI2	ribose-5-phosphate isomerase 2
	maker-Scf00374-augustus-gene-3.11-mRNA-1	8.49929	1.31998e-69	AT2G41690.1	AT-HSFB3, HSFB3	heat shock transcription factor B3
	maker-Scf00003-augustus-gene-15.9-mRNA-1	6.3714	7.39836e-69	AT4G26270.1	PFK3	phosphofructokinase 3
	maker-Scf00039-augustus-gene-14.5-mRNA-1	2.83763	1.13909e-68	AT2G24520.1	AHA5, HA5	H(+)-ATPase 5
	augustus_masked-Scf00083-processed-gene-2.0-mRNA-1	8.51158	1.30121e-68	AT1G70670.1	---	Caleosin-related family protein
	maker-Scf00242-augustus-gene-3.6-mRNA-1	-3.17761	3.08805e-68	#N/A	#N/A	#N/A
	augustus_masked-Scf00207-processed-gene-4.0-mRNA-1	-5.94821	3.19384e-68	AT1G73885.1	---	unknown protein; FUNCTIONS IN: molecular_function unknown; INVOLVED IN: biological_process unknown; LOCATED IN: chloroplast thylakoid membrane, chloroplast; Has 37 Blast hits to 37 proteins in 13 species: Archae - 0; Bacteria - 0; Metazoa - 0; Fungi - 0; Plants - 37; Viruses - 0; Other Eukaryotes - 0 (source: NCBI BLink).
	maker-Scf00002-augustus-gene-9.5-mRNA-1	4.01005	4.31509e-68	AT3G57520.1	AtSIP2, SIP2	seed imbibition 2
	maker-Scf00425-augustus-gene-1.6-mRNA-1	-4.47901	4.66771e-68	AT5G15450.1	APG6, CLPB3, CLPB-P	casein lytic proteinase B3
	maker-Scf00004-augustus-gene-29.11-mRNA-1	7.26139	6.45106e-68	AT4G35220.1	---	Cyclase family protein
	maker-Scf00104-augustus-gene-9.9-mRNA-1	10.8479	6.45106e-68	AT5G13330.1	Rap2.6L	related to AP2 6l
	maker-Scf00015-augustus-gene-2.10-mRNA-1	5.31156	9.51586e-68	AT5G51070.1	ERD1, CLPD, SAG15	Clp ATPase
	maker-Scf00168-augustus-gene-0.4-mRNA-1	-4.6016	2.99828e-67	AT1G03530.1	ATNAF1, NAF1	nuclear assembly factor 1
	augustus_masked-Scf00178-processed-gene-7.3-mRNA-1	7.92789	4.15503e-67	AT5G07440.2	GDH2	glutamate dehydrogenase 2
	maker-Scf01363-augustus-gene-0.5-mRNA-1	3.61321	2.12388e-66	AT3G28630.1	---	Protein of unknown function (DUF569)
	maker-Scf00111-augustus-gene-9.14-mRNA-1	6.22742	5.00473e-66	---	---	---
	augustus_masked-Scf00038-processed-gene-9.5-mRNA-1	6.29019	1.07391e-65	AT1G70090.2	GATL9, LGT8	glucosyl transferase family 8
	maker-Scf00054-augustus-gene-0.6-mRNA-1	7.94909	2.30261e-65	AT2G23790.1	---	Protein of unknown function (DUF607)
	maker-Scf00154-augustus-gene-0.6-mRNA-1	7.88476	2.42407e-65	AT3G26430.1	---	GDSL-like Lipase/Acylhydrolase superfamily protein
	maker-Scf00681-augustus-gene-1.4-mRNA-1	-2.76715	3.06451e-65	AT1G78600.1	LZF1, STH3, DBB3	light-regulated zinc finger protein 1
	maker-Scf00050-augustus-gene-13.9-mRNA-1	3.49314	8.67476e-65	AT4G04320.1	---	malonyl-CoA decarboxylase family protein
	maker-Scf00226-augustus-gene-5.15-mRNA-1	-3.33468	1.08554e-64	AT5G27320.1	ATGID1C, GID1C	alpha/beta-Hydrolases superfamily protein
	maker-Scf00096-augustus-gene-7.14-mRNA-1	-3.74254	6.57937e-64	#N/A	#N/A	#N/A
	augustus_masked-Scf00110-processed-gene-8.3-mRNA-1	-6.26123	7.20196e-64	AT1G51400.1	---	Photosystem II 5 kD protein
	maker-Scf00110-augustus-gene-9.18-mRNA-1	-4.44082	7.20196e-64	AT2G41820.1	---	Leucine-rich repeat protein kinase family protein
	maker-Scf00606-augustus-gene-1.7-mRNA-1	5.1293	1.05021e-63	AT2G37770.2	---	NAD(P)-linked oxidoreductase superfamily protein
	maker-Scf00061-augustus-gene-12.7-mRNA-1	2.93712	1.46945e-63	#N/A	#N/A	#N/A
	maker-Scf00033-augustus-gene-6.13-mRNA-1	-4.78912	1.88798e-63	AT5G11420.1	---	Protein of unknown function, DUF642
	augustus_masked-Scf00268-processed-gene-4.2-mRNA-1	7.17355	2.41021e-63	#N/A	#N/A	#N/A
	maker-Scf00002-augustus-gene-6.8-mRNA-1	-4.98592	2.98071e-63	AT3G57540.1	---	Remorin family protein
	maker-Scf00300-augustus-gene-4.13-mRNA-1	8.23973	6.80877e-63	AT4G01970.1	AtSTS, STS	stachyose synthase
	augustus_masked-Scf00002-processed-gene-1.8-mRNA-1	2.0123	8.52623e-63	AT5G19780.1	TUA5	tubulin alpha-5
	augustus_masked-Scf00444-processed-gene-1.2-mRNA-1	3.51397	1.29782e-62	AT2G43040.1	NPG1	tetratricopeptide repeat (TPR)-containing protein
	maker-Scf00231-augustus-gene-5.12-mRNA-1	12.0054	1.96842e-62	AT4G18180.1	---	Pectin lyase-like superfamily protein
	maker-Scf00059-augustus-gene-8.7-mRNA-1	8.43389	2.13107e-62	#N/A	#N/A	#N/A
	augustus_masked-Scf00047-processed-gene-14.10-mRNA-1	-2.55658	3.03753e-62	AT2G06520.1	PSBX	photosystem II subunit X
	maker-Scf00102-augustus-gene-9.35-mRNA-1	3.972	3.2197e-62	AT2G38710.2	---	AMMECR1 family
	maker-Scf00477-augustus-gene-2.11-mRNA-1	4.4119	3.32237e-62	AT1G10970.1	ZIP4, ATZIP4	zinc transporter 4 precursor
	maker-Scf00379-augustus-gene-1.4-mRNA-1	-2.84396	9.31485e-62	AT4G08685.1	SAH7	Pollen Ole e 1 allergen and extensin family protein
	augustus_masked-Scf42071-processed-gene-0.0-mRNA-1	5.47221	1.02339e-61	---	---	---
	maker-Scf00230-augustus-gene-5.11-mRNA-1	3.63117	1.37744e-61	AT5G63970.2	---	Copine (Calcium-dependent phospholipid-binding protein) family
	maker-Scf00013-augustus-gene-1.8-mRNA-1	-5.66052	1.5584e-61	AT5G38510.2	---	Rhomboid-related intramembrane serine protease family protein
	maker-Scf02321-augustus-gene-0.1-mRNA-1	-3.09119	3.55178e-61	#N/A	#N/A	#N/A
	augustus_masked-Scf03296-processed-gene-0.0-mRNA-1	9.03968	3.83571e-61	#N/A	#N/A	#N/A
	maker-Scf00657-augustus-gene-1.10-mRNA-1	9.45215	4.68813e-61	AT3G61510.1	ACS1, AT-ACS1	ACC synthase 1
	augustus_masked-Scf00803-processed-gene-0.1-mRNA-1	-3.58618	6.18548e-61	AT3G27010.1	AT-TCP20, PCF1, TCP20, ATTCP20	TEOSINTE BRANCHED 1, cycloidea, PCF (TCP)-domain family protein 20
	maker-Scf00389-augustus-gene-0.8-mRNA-1	-2.73685	1.28039e-60	AT3G48500.1	PDE312, PTAC10	Nucleic acid-binding, OB-fold-like protein
	maker-Scf00087-augustus-gene-8.6-mRNA-1	3.01265	2.5429e-60	AT2G39970.1	---	Mitochondrial substrate carrier family protein
	augustus_masked-Scf00052-processed-gene-7.1-mRNA-1	5.1821	3.00533e-60	---	---	---
	maker-Scf00496-augustus-gene-1.4-mRNA-1	2.88162	3.38773e-60	AT1G27980.1	DPL1, ATDPL1	dihydrosphingosine phosphate lyase
	maker-Scf00518-augustus-gene-1.10-mRNA-1	-3.12941	4.0757e-60	AT4G03280.1	PETC, PGR1	photosynthetic electron transfer C
	maker-Scf00068-augustus-gene-5.3-mRNA-1	2.68655	5.19231e-60	AT3G18750.3	WNK6	with no lysine (K) kinase 6
	maker-Scf00034-augustus-gene-16.15-mRNA-1	-5.00726	1.08496e-59	AT5G55230.1	ATMAP65-1, MAP65-1	microtubule-associated proteins 65-1
	augustus_masked-Scf00335-processed-gene-1.1-mRNA-1	4.09758	1.08496e-59	#N/A	#N/A	#N/A
	augustus_masked-Scf00018-processed-gene-6.7-mRNA-1	3.81872	1.28324e-59	AT5G56250.1	HAP8	hapless 8
	maker-Scf00134-augustus-gene-8.9-mRNA-1	2.60169	1.57424e-59	#N/A	#N/A	#N/A
	maker-Scf00195-augustus-gene-0.9-mRNA-1	4.46665	1.71539e-59	AT5G09430.1	---	alpha/beta-Hydrolases superfamily protein
	augustus_masked-Scf00083-processed-gene-0.0-mRNA-1	3.87928	2.24579e-59	AT2G01610.1	---	Plant invertase/pectin methylesterase inhibitor superfamily protein
	maker-Scf00584-augustus-gene-0.9-mRNA-1	-4.53472	2.29813e-59	AT1G06680.1	PSBP-1, OEE2, PSII-P, OE23	photosystem II subunit P-1
	maker-Scf00008-augustus-gene-8.5-mRNA-1	-5.59246	2.39796e-59	AT1G48405.1	---	Kinase interacting (KIP1-like) family protein
	maker-Scf00030-augustus-gene-7.6-mRNA-1	-6.53779	2.4605e-59	AT2G39730.1	RCA	rubisco activase
	maker-Scf00008-augustus-gene-22.5-mRNA-1	-3.81314	2.84511e-59	AT3G19720.1	ARC5, DRP5B	P-loop containing nucleoside triphosphate hydrolases superfamily protein
	maker-Scf02416-augustus-gene-0.1-mRNA-1	-6.7414	4.9064e-59	#N/A	#N/A	#N/A
	augustus_masked-Scf00463-processed-gene-1.2-mRNA-1	-3.50542	7.16824e-59	#N/A	#N/A	#N/A
	augustus_masked-Scf00460-processed-gene-2.0-mRNA-1	2.55036	7.1727e-59	#N/A	#N/A	#N/A
	augustus_masked-Scf00550-processed-gene-1.2-mRNA-1	8.69831	8.28028e-59	#N/A	#N/A	#N/A
	maker-Scf00481-augustus-gene-2.9-mRNA-1	7.23945	9.46846e-59	AT3G04070.1	anac047, NAC047	NAC domain containing protein 47
	maker-Scf00509-augustus-gene-1.4-mRNA-1	-2.37229	1.06936e-58	#N/A	#N/A	#N/A
	augustus_masked-Scf00002-processed-gene-4.3-mRNA-1	-2.1014	1.17403e-58	AT1G03130.1	PSAD-2	photosystem I subunit D-2
	maker-Scf00084-augustus-gene-7.7-mRNA-1	-5.81529	2.44471e-58	AT4G28750.1	PSAE-1	Photosystem I reaction centre subunit IV / PsaE protein
	maker-Scf00057-augustus-gene-4.6-mRNA-1	-6.00625	3.1254e-58	AT3G56940.1	CRD1, CHL27, ACSF	dicarboxylate diiron protein, putative (Crd1)
	maker-Scf00060-augustus-gene-11.4-mRNA-1	5.34104	3.31944e-58	#N/A	#N/A	#N/A
	augustus_masked-Scf00005-processed-gene-4.2-mRNA-1	4.90506	4.09232e-58	AT1G23870.1	ATTPS9, TPS9	trehalose-phosphatase/synthase 9
	maker-Scf00058-augustus-gene-10.13-mRNA-1	-3.19824	7.54723e-58	AT2G22670.3	IAA8	indoleacetic acid-induced protein 8
	maker-Scf00054-augustus-gene-8.6-mRNA-1	2.07001	8.43846e-58	AT1G19430.1	---	S-adenosyl-L-methionine-dependent methyltransferases superfamily protein
	augustus_masked-Scf06719-processed-gene-0.0-mRNA-1	-3.26353	9.839e-58	AT4G05180.1	PSBQ, PSBQ-2, PSII-Q	photosystem II subunit Q-2
	maker-Scf00069-augustus-gene-7.7-mRNA-1	-4.45179	1.20246e-57	#N/A	#N/A	#N/A
	maker-Scf00165-augustus-gene-1.6-mRNA-1	-4.74022	1.28292e-57	AT1G12240.1	ATBETAFRUCT4, VAC-INV	Glycosyl hydrolases family 32 protein
	maker-Scf00096-augustus-gene-6.12-mRNA-1	9.33445	1.90663e-57	#N/A	#N/A	#N/A
	augustus_masked-Scf00227-processed-gene-2.5-mRNA-1	-1.47901	2.69481e-57	AT3G10050.1	OMR1	L-O-methylthreonine resistant 1
	maker-Scf00001-augustus-gene-17.10-mRNA-1	-2.09838	3.13579e-57	AT1G26110.2	DCP5	decapping 5
	maker-Scf00167-augustus-gene-5.3-mRNA-1	-3.36848	3.45362e-57	AT5G07830.1	AtGUS2, GUS2	glucuronidase 2
	maker-Scf00002-augustus-gene-41.13-mRNA-1	4.64551	7.23847e-57	---	---	---
	maker-Scf08754-augustus-gene-0.1-mRNA-1	2.51071	8.45295e-57	#N/A	#N/A	#N/A
	augustus_masked-Scf00066-processed-gene-8.1-mRNA-1	-5.695	1.19956e-56	AT1G68330.1	---	unknown protein; BEST Arabidopsis thaliana protein match is: unknown protein (TAIR:AT1G48780.1); Has 155 Blast hits to 147 proteins in 23 species: Archae - 0; Bacteria - 0; Metazoa - 19; Fungi - 3; Plants - 126; Viruses - 0; Other Eukaryotes - 7 (source: NCBI BLink).
	maker-Scf00195-augustus-gene-3.6-mRNA-1	2.73341	1.26594e-56	AT4G40020.1	---	Myosin heavy chain-related protein
	maker-Scf00694-augustus-gene-1.10-mRNA-1	6.94368	1.69183e-56	AT2G20562.1	---	unknown protein; LOCATED IN: endomembrane system; BEST Arabidopsis thaliana protein match is: unknown protein (TAIR:AT2G31090.1); Has 70 Blast hits to 70 proteins in 13 species: Archae - 0; Bacteria - 0; Metazoa - 0; Fungi - 0; Plants - 70; Viruses - 0; Other Eukaryotes - 0 (source: NCBI BLink).
	augustus_masked-Scf00020-processed-gene-20.1-mRNA-1	5.39706	3.52783e-56	AT2G01290.1	RPI2	ribose-5-phosphate isomerase 2
	augustus_masked-Scf00010-processed-gene-18.2-mRNA-1	11.6446	4.10578e-56	AT1G78390.1	NCED9, ATNCED9	nine-cis-epoxycarotenoid dioxygenase 9
	maker-Scf01415-augustus-gene-0.8-mRNA-1	9.35692	4.5135e-56	AT4G25190.1	QWRF7	Family of unknown function (DUF566)
	maker-Scf01259-augustus-gene-0.4-mRNA-1	7.20948	6.76221e-56	#N/A	#N/A	#N/A
	maker-Scf00178-augustus-gene-5.12-mRNA-1	4.00901	1.06124e-55	AT4G34131.1	UGT73B3	UDP-glucosyl transferase 73B3
	maker-Scf00092-augustus-gene-10.7-mRNA-1	-6.95445	2.84232e-55	AT5G03760.1	ATCSLA09, CSLA09, ATCSLA9, CSLA9, RAT4	Nucleotide-diphospho-sugar transferases superfamily protein
	maker-Scf00039-augustus-gene-1.4-mRNA-1	3.28873	2.86515e-55	AT2G19160.1	---	Core-2/I-branching beta-1,6-N-acetylglucosaminyltransferase family protein
	maker-Scf00059-augustus-gene-12.11-mRNA-1	-3.80028	2.90303e-55	#N/A	#N/A	#N/A
	augustus_masked-Scf00124-processed-gene-5.2-mRNA-1	7.35913	3.34251e-55	AT1G27730.1	STZ, ZAT10	salt tolerance zinc finger
	maker-Scf00526-augustus-gene-2.3-mRNA-1	3.99175	5.27056e-55	AT1G79160.1	---	unknown protein; BEST Arabidopsis thaliana protein match is: unknown protein (TAIR:AT1G16500.1); Has 104 Blast hits to 102 proteins in 13 species: Archae - 0; Bacteria - 0; Metazoa - 0; Fungi - 0; Plants - 104; Viruses - 0; Other Eukaryotes - 0 (source: NCBI BLink).
	augustus_masked-Scf00120-processed-gene-3.1-mRNA-1	-5.17108	5.80735e-55	AT5G10770.1	---	Eukaryotic aspartyl protease family protein
	maker-Scf00025-augustus-gene-14.7-mRNA-1	1.40698	6.88779e-55	AT5G65760.1	---	Serine carboxypeptidase S28 family protein
	augustus_masked-Scf00389-processed-gene-3.10-mRNA-1	4.49494	6.88779e-55	AT3G48320.1	CYP71A21	cytochrome P450, family 71, subfamily A, polypeptide 21
	augustus_masked-Scf16963-processed-gene-0.0-mRNA-1	4.32568	7.36534e-55	#N/A	#N/A	#N/A
	maker-Scf00047-augustus-gene-12.12-mRNA-1	11.3856	7.64938e-55	AT2G30490.1	ATC4H, C4H, CYP73A5, REF3	cinnamate-4-hydroxylase
	augustus_masked-Scf00015-processed-gene-1.3-mRNA-1	-4.96806	8.12009e-55	AT2G19640.2	ASHR2	ASH1-related protein 2
	maker-Scf00061-augustus-gene-3.8-mRNA-1	-5.45314	1.0789e-54	#N/A	#N/A	#N/A
	maker-Scf00021-augustus-gene-2.6-mRNA-1	4.74428	1.92416e-54	AT1G09970.1	LRRXI-23, RLK7	Leucine-rich receptor-like protein kinase family protein
	maker-Scf01340-augustus-gene-0.5-mRNA-1	-6.5916	3.40496e-54	AT5G13630.1	GUN5, CCH, CHLH, CCH1, ABAR	magnesium-chelatase subunit chlH, chloroplast, putative / Mg-protoporphyrin IX chelatase, putative (CHLH)
	maker-Scf03111-augustus-gene-0.3-mRNA-1	-4.93455	3.75016e-54	AT5G14210.1	---	Leucine-rich repeat protein kinase family protein
	augustus_masked-Scf00130-processed-gene-0.0-mRNA-1	1.87471	4.60951e-54	---	---	---
	augustus_masked-Scf00980-processed-gene-0.0-mRNA-1	11.9063	5.44695e-54	AT4G16260.1	---	Glycosyl hydrolase superfamily protein
	maker-Scf00571-augustus-gene-1.8-mRNA-1	-3.09836	5.59392e-54	#N/A	#N/A	#N/A
	maker-Scf00073-augustus-gene-0.7-mRNA-1	2.41679	9.85025e-54	AT1G29760.1	---	Putative adipose-regulatory protein (Seipin)
	maker-Scf00034-augustus-gene-15.11-mRNA-1	1.94943	1.11229e-53	AT1G04970.1	---	lipid-binding serum glycoprotein family protein
	maker-Scf00306-augustus-gene-0.10-mRNA-1	-3.72639	1.20005e-53	AT4G15560.1	CLA1, DEF, CLA, DXS, DXPS2	Deoxyxylulose-5-phosphate synthase
	maker-Scf00336-augustus-gene-3.8-mRNA-1	-7.13904	1.23099e-53	AT1G15820.1	LHCB6, CP24	light harvesting complex photosystem II subunit 6
	maker-Scf25248-augustus-gene-0.1-mRNA-1	-5.55666	1.30029e-53	#N/A	#N/A	#N/A
	augustus_masked-Scf00077-processed-gene-10.4-mRNA-1	-5.44027	1.44405e-53	AT3G57150.1	NAP57, AtNAP57, CBF5, AtCBF5	homologue of NAP57
	augustus_masked-Scf32423-processed-gene-0.0-mRNA-1	7.02435	1.48211e-53	AT1G67920.1	---	unknown protein; BEST Arabidopsis thaliana protein match is: unknown protein (TAIR:AT1G24600.1); Has 22 Blast hits to 22 proteins in 5 species: Archae - 0; Bacteria - 0; Metazoa - 0; Fungi - 0; Plants - 22; Viruses - 0; Other Eukaryotes - 0 (source: NCBI BLink).
	maker-Scf00128-augustus-gene-4.7-mRNA-1	-2.93926	1.70254e-53	AT3G04820.1	---	Pseudouridine synthase family protein
	maker-Scf01779-augustus-gene-0.3-mRNA-1	6.64522	2.00872e-53	#N/A	#N/A	#N/A
	augustus_masked-Scf00098-processed-gene-2.0-mRNA-1	1.68735	3.01892e-53	AT2G25737.1	---	Sulfite exporter TauE/SafE family protein
	maker-Scf01018-augustus-gene-0.3-mRNA-1	3.76042	4.11242e-53	#N/A	#N/A	#N/A
	augustus_masked-Scf25016-processed-gene-0.0-mRNA-1	2.31887	4.39732e-53	AT2G36460.1	---	Aldolase superfamily protein
	maker-Scf00194-augustus-gene-1.3-mRNA-1	6.60982	5.05827e-53	#N/A	#N/A	#N/A
	maker-Scf00034-augustus-gene-0.9-mRNA-1	-3.16231	5.3823e-53	AT2G31560.2	---	Protein of unknown function (DUF1685)
	maker-Scf00054-augustus-gene-2.8-mRNA-1	3.67803	6.24147e-53	AT1G63800.1	UBC5	ubiquitin-conjugating enzyme 5
	maker-Scf00272-augustus-gene-4.9-mRNA-1	-6.75169	1.18995e-52	AT5G54270.1	LHCB3, LHCB3*1	light-harvesting chlorophyll B-binding protein 3
	maker-Scf00034-augustus-gene-10.8-mRNA-1	-4.43571	1.76309e-52	AT4G16490.1	---	ARM repeat superfamily protein
	augustus_masked-Scf00763-processed-gene-0.0-mRNA-1	5.65746	2.30451e-52	#N/A	#N/A	#N/A
	maker-Scf00057-augustus-gene-8.5-mRNA-1	3.16841	2.46438e-52	AT2G27090.1	---	Protein of unknown function (DUF630 and DUF632)
	maker-Scf00095-augustus-gene-0.7-mRNA-1	3.85143	3.86297e-52	AT5G43060.1	---	Granulin repeat cysteine protease family protein
	maker-Scf00665-augustus-gene-1.18-mRNA-1	-6.49902	4.16063e-52	AT1G25440.1	---	B-box type zinc finger protein with CCT domain
	maker-Scf00006-augustus-gene-11.5-mRNA-1	4.73607	5.40215e-52	AT2G30070.1	ATKT1, ATKT1P, ATKUP1, KUP1, KT1	potassium transporter 1
	maker-Scf00026-augustus-gene-9.10-mRNA-1	3.75484	6.28442e-52	AT3G15350.2	---	Core-2/I-branching beta-1,6-N-acetylglucosaminyltransferase family protein
	maker-Scf00535-augustus-gene-1.7-mRNA-1	-4.38775	7.46742e-52	AT5G22320.1	---	Leucine-rich repeat (LRR) family protein
	maker-Scf00153-augustus-gene-4.9-mRNA-1	-3.2919	9.55688e-52	AT2G24270.4	ALDH11A3	aldehyde dehydrogenase 11A3
	augustus_masked-Scf00344-processed-gene-3.6-mRNA-1	-4.27435	1.08929e-51	AT1G02700.1	---	unknown protein; FUNCTIONS IN: molecular_function unknown; INVOLVED IN: biological_process unknown; LOCATED IN: mitochondrion; BEST Arabidopsis thaliana protein match is: unknown protein (TAIR:AT4G02140.1); Has 49 Blast hits to 49 proteins in 21 species: Archae - 0; Bacteria - 0; Metazoa - 10; Fungi - 6; Plants - 29; Viruses - 0; Other Eukaryotes - 4 (source: NCBI BLink).
	maker-Scf00158-augustus-gene-4.2-mRNA-1	8.18404	1.34075e-51	#N/A	#N/A	#N/A
	maker-Scf00132-augustus-gene-2.8-mRNA-1	-5.74153	1.39265e-51	AT2G18330.1	---	AAA-type ATPase family protein
	maker-Scf00518-augustus-gene-0.4-mRNA-1	-5.98891	1.86639e-51	AT1G18100.1	E12A11, MFT	PEBP (phosphatidylethanolamine-binding protein) family protein
	maker-Scf00554-augustus-gene-1.17-mRNA-1	6.6597	2.00314e-51	#N/A	#N/A	#N/A
	maker-Scf00587-augustus-gene-1.12-mRNA-1	4.46372	2.12553e-51	#N/A	#N/A	#N/A
	augustus_masked-Scf00092-processed-gene-3.1-mRNA-1	11.6623	2.28752e-51	AT3G52780.1	ATPAP20, PAP20	Purple acid phosphatases superfamily protein
	augustus_masked-Scf00047-processed-gene-14.12-mRNA-1	1.24766	2.57965e-51	AT5G47430.3	---	DWNN domain, a CCHC-type zinc finger
	maker-Scf00060-augustus-gene-1.5-mRNA-1	4.85744	3.62959e-51	#N/A	#N/A	#N/A
	maker-Scf00073-augustus-gene-12.8-mRNA-1	9.95198	3.63239e-51	AT1G30080.1	---	Glycosyl hydrolase superfamily protein
	maker-Scf01465-augustus-gene-0.3-mRNA-1	3.45261	3.67099e-51	#N/A	#N/A	#N/A
	maker-Scf00126-augustus-gene-7.8-mRNA-1	3.33158	4.08516e-51	AT1G79630.2	---	Protein phosphatase 2C family protein
	maker-Scf00301-augustus-gene-1.8-mRNA-1	-3.39263	7.97387e-51	#N/A	#N/A	#N/A
	augustus_masked-Scf02594-processed-gene-0.0-mRNA-1	-4.90574	1.04542e-50	AT1G61870.1	PPR336	pentatricopeptide repeat 336
	augustus_masked-Scf00034-processed-gene-10.6-mRNA-1	-3.25938	2.084e-50	AT3G08640.1	---	Protein of unknown function (DUF3411)
	maker-Scf00769-augustus-gene-0.7-mRNA-1	-4.4334	2.34053e-50	#N/A	#N/A	#N/A
	maker-Scf00056-augustus-gene-8.5-mRNA-1	2.60327	4.06272e-50	AT5G50011.1	CPuORF37	conserved peptide upstream open reading frame 37
	maker-Scf00286-augustus-gene-1.10-mRNA-1	1.68451	4.24082e-50	AT2G32700.6	LUH	LEUNIG_homolog
	maker-Scf00001-augustus-gene-45.12-mRNA-1	-7.4818	5.03823e-50	---	---	---
	maker-Scf00003-augustus-gene-6.3-mRNA-1	4.03587	5.93707e-50	AT5G15070.1	---	Phosphoglycerate mutase-like family protein
	augustus_masked-Scf00077-processed-gene-10.5-mRNA-1	-5.40632	1.04821e-49	AT3G57150.1	NAP57, AtNAP57, CBF5, AtCBF5	homologue of NAP57
	maker-Scf00327-augustus-gene-3.8-mRNA-1	-5.35814	1.17939e-49	AT4G21960.1	PRXR1	Peroxidase superfamily protein
	maker-Scf00033-augustus-gene-16.22-mRNA-1	2.80708	1.30274e-49	AT1G34350.1	---	unknown protein; Has 192 Blast hits to 192 proteins in 79 species: Archae - 0; Bacteria - 0; Metazoa - 104; Fungi - 0; Plants - 60; Viruses - 0; Other Eukaryotes - 28 (source: NCBI BLink).
	maker-Scf00269-augustus-gene-1.14-mRNA-1	3.99743	1.32833e-49	#N/A	#N/A	#N/A
	maker-Scf00099-augustus-gene-8.8-mRNA-1	-3.95539	1.82713e-49	AT2G22490.1	CYCD2;1, ATCYCD2;1	Cyclin D2;1
	maker-Scf02100-augustus-gene-0.1-mRNA-1	9.44106	1.85406e-49	#N/A	#N/A	#N/A
	maker-Scf00205-augustus-gene-5.9-mRNA-1	4.95769	1.86914e-49	AT5G19740.1	---	Peptidase M28 family protein
	augustus_masked-Scf02133-processed-gene-0.0-mRNA-1	2.77686	2.05974e-49	#N/A	#N/A	#N/A
	maker-Scf00219-augustus-gene-3.8-mRNA-1	6.46246	2.44355e-49	#N/A	#N/A	#N/A
	maker-Scf00440-augustus-gene-2.13-mRNA-1	-4.69754	2.654e-49	AT2G01910.1	ATMAP65-6, MAP65-6	Microtubule associated protein (MAP65/ASE1) family protein
	maker-Scf00175-augustus-gene-3.8-mRNA-1	9.10162	2.78698e-49	AT4G32480.1	---	Protein of unknown function (DUF506)
	maker-Scf00048-augustus-gene-6.12-mRNA-1	-4.06531	2.81893e-49	AT3G21870.1	CYCP2;1	cyclin p2;1
	augustus_masked-Scf00050-processed-gene-11.0-mRNA-1	1.76517	2.91172e-49	AT2G36320.1	---	A20/AN1-like zinc finger family protein
	augustus_masked-Scf00031-processed-gene-8.4-mRNA-1	1.78135	3.48421e-49	AT4G16760.1	ACX1, ATACX1	acyl-CoA oxidase 1
	augustus_masked-Scf03315-processed-gene-0.1-mRNA-1	5.33046	3.64638e-49	AT3G26430.1	---	GDSL-like Lipase/Acylhydrolase superfamily protein
	maker-Scf00154-augustus-gene-3.5-mRNA-1	2.14052	3.71459e-49	AT5G43100.1	---	Eukaryotic aspartyl protease family protein
	augustus_masked-Scf00066-processed-gene-12.5-mRNA-1	-7.41103	3.97722e-49	AT1G60950.1	FEDA, ATFD2	2Fe-2S ferredoxin-like superfamily protein
	maker-Scf00236-augustus-gene-4.8-mRNA-1	3.30538	4.02614e-49	AT1G59650.1	CW14	Protein of unknown function (DUF1336)
	maker-Scf00197-augustus-gene-6.9-mRNA-1	3.7167	4.5557e-49	#N/A	#N/A	#N/A
	maker-Scf00526-augustus-gene-0.7-mRNA-1	-3.87484	4.82399e-49	AT1G31330.1	PSAF	photosystem I subunit F
	augustus_masked-Scf00198-processed-gene-5.4-mRNA-1	2.14947	7.00002e-49	AT1G77840.1	---	Translation initiation factor IF2/IF5
	augustus_masked-Scf00258-processed-gene-2.3-mRNA-1	3.79981	9.71333e-49	AT2G26830.1	emb1187	Protein kinase superfamily protein
	augustus_masked-Scf17725-processed-gene-0.0-mRNA-1	8.59459	1.6575e-48	#N/A	#N/A	#N/A
	augustus_masked-Scf00066-processed-gene-12.10-mRNA-1	5.47995	2.10757e-48	AT3G51990.1	---	Protein kinase superfamily protein
	maker-Scf00259-augustus-gene-2.3-mRNA-1	7.49081	2.65772e-48	AT1G69850.1	ATNRT1:2, NTL1, NRT1:2	nitrate transporter 1:2
	maker-Scf00376-augustus-gene-2.9-mRNA-1	6.05918	2.65772e-48	AT4G36990.1	HSF4, HSFB1, AT-HSFB1, ATHSF4	heat shock factor 4
	maker-Scf00034-augustus-gene-12.11-mRNA-1	8.537	2.74939e-48	AT2G43120.1	---	RmlC-like cupins superfamily protein
	augustus_masked-Scf00046-processed-gene-6.3-mRNA-1	-4.70607	2.97587e-48	AT1G03210.1	---	Phenazine biosynthesis PhzC/PhzF protein
	maker-Scf00022-augustus-gene-10.10-mRNA-1	1.8338	3.8475e-48	AT1G53760.1	---	unknown protein; FUNCTIONS IN: molecular_function unknown; INVOLVED IN: biological_process unknown; LOCATED IN: mitochondrion, plasma membrane, plastid, membrane; EXPRESSED IN: 25 plant structures; EXPRESSED DURING: 13 growth stages; CONTAINS InterPro DOMAIN/s: Protein of unknown function DUF2343 (InterPro:IPR018786); Has 171 Blast hits to 171 proteins in 90 species: Archae - 0; Bacteria - 0; Met…
	maker-Scf00283-augustus-gene-3.2-mRNA-1	-5.54433	3.94615e-48	AT2G27500.1	---	Glycosyl hydrolase superfamily protein
	maker-Scf01718-augustus-gene-0.1-mRNA-1	4.81456	3.94615e-48	AT3G57520.1	AtSIP2, SIP2	seed imbibition 2
	maker-Scf00107-augustus-gene-0.5-mRNA-1	3.21472	4.37183e-48	#N/A	#N/A	#N/A
	maker-Scf00207-augustus-gene-2.5-mRNA-1	3.72649	5.19733e-48	AT3G12560.1	TRFL9, ATTBP2	TRF-like 9
	maker-Scf00249-augustus-gene-2.10-mRNA-1	1.945	6.18949e-48	#N/A	#N/A	#N/A
	maker-Scf00145-augustus-gene-7.4-mRNA-1	4.86481	6.74489e-48	AT4G35840.1	---	RING/U-box superfamily protein
	maker-Scf00017-augustus-gene-8.9-mRNA-1	-3.51017	6.88953e-48	AT5G58320.2	---	Kinase interacting (KIP1-like) family protein
	maker-Scf00070-augustus-gene-9.10-mRNA-1	-4.23131	7.00904e-48	AT2G30933.1	---	Carbohydrate-binding X8 domain superfamily protein
	maker-Scf00338-augustus-gene-3.15-mRNA-1	3.96345	1.02948e-47	#N/A	#N/A	#N/A
	maker-Scf00111-augustus-gene-7.10-mRNA-1	-3.87562	1.12756e-47	AT5G03040.3	iqd2	IQ-domain 2
	maker-Scf02534-augustus-gene-0.1-mRNA-1	-4.58127	1.1536e-47	#N/A	#N/A	#N/A
	maker-Scf00211-augustus-gene-2.12-mRNA-1	4.89615	1.47841e-47	AT4G25000.1	ATAMY1, AMY1	alpha-amylase-like
	augustus_masked-Scf00055-processed-gene-6.1-mRNA-1	-5.66912	1.57021e-47	---	---	---
	maker-Scf00011-augustus-gene-23.9-mRNA-1	1.63938	1.89831e-47	AT5G03290.1	IDH-V	isocitrate dehydrogenase V
	maker-Scf00535-augustus-gene-0.3-mRNA-1	-4.01408	2.24058e-47	AT4G28570.1	---	Long-chain fatty alcohol dehydrogenase family protein
	maker-Scf00176-augustus-gene-6.15-mRNA-1	-4.60236	2.62183e-47	#N/A	#N/A	#N/A
	maker-Scf00243-augustus-gene-1.8-mRNA-1	-4.37161	2.77511e-47	AT3G56690.1	CIP111	Cam interacting protein 111
	maker-Scf00119-augustus-gene-2.10-mRNA-1	-3.799	2.91219e-47	AT4G17600.1	LIL3:1	Chlorophyll A-B binding family protein
	maker-Scf00247-augustus-gene-5.8-mRNA-1	-1.97917	3.36638e-47	AT5G16110.1	---	unknown protein; FUNCTIONS IN: molecular_function unknown; INVOLVED IN: biological_process unknown; LOCATED IN: chloroplast; EXPRESSED IN: 24 plant structures; EXPRESSED DURING: 15 growth stages; BEST Arabidopsis thaliana protein match is: unknown protein (TAIR:AT3G02555.1); Has 133 Blast hits to 133 proteins in 18 species: Archae - 0; Bacteria - 0; Metazoa - 0; Fungi - 0; Plants - 133; Viruses -…
	maker-Scf00121-augustus-gene-7.4-mRNA-1	4.18194	3.41219e-47	AT1G70760.1	CRR23	inorganic carbon transport protein-related
	maker-Scf00022-augustus-gene-9.5-mRNA-1	3.35599	3.68604e-47	AT4G33150.2	---	lysine-ketoglutarate reductase/saccharopine dehydrogenase bifunctional enzyme
	maker-Scf00360-augustus-gene-2.6-mRNA-1	-4.96527	3.89216e-47	AT2G26330.1	ER, QRP1	Leucine-rich receptor-like protein kinase family protein
	maker-Scf00026-augustus-gene-7.8-mRNA-1	2.51173	4.31248e-47	AT1G18390.2	---	Protein kinase superfamily protein
	maker-Scf02114-augustus-gene-0.1-mRNA-1	5.73976	4.65692e-47	AT3G12490.2	ATCYSB, ATCYS6, CYSB	cystatin B
	maker-Scf00146-augustus-gene-0.8-mRNA-1	7.17612	5.2673e-47	AT5G28050.1	---	Cytidine/deoxycytidylate deaminase family protein
	maker-Scf00172-augustus-gene-0.7-mRNA-1	-2.83695	5.85006e-47	#N/A	#N/A	#N/A
	maker-Scf00461-augustus-gene-2.15-mRNA-1	2.38801	7.56779e-47	#N/A	#N/A	#N/A
	maker-Scf00381-augustus-gene-0.9-mRNA-1	3.25442	8.23488e-47	AT2G30970.2	ASP1	aspartate aminotransferase 1
	maker-Scf00007-augustus-gene-21.12-mRNA-1	-5.46194	1.00583e-46	AT3G08940.2	LHCB4.2	light harvesting complex photosystem II
	maker-Scf00310-augustus-gene-1.9-mRNA-1	-3.17744	1.02822e-46	AT4G15440.1	HPL1, CYP74B2	hydroperoxide lyase 1
	maker-Scf00046-augustus-gene-12.7-mRNA-1	-3.98581	1.12905e-46	AT5G35630.3	GS2, GLN2, ATGSL1	glutamine synthetase 2
	maker-Scf00395-augustus-gene-1.9-mRNA-1	3.36426	1.15574e-46	AT4G12420.2	SKU5	Cupredoxin superfamily protein
	augustus_masked-Scf01194-processed-gene-0.7-mRNA-1	3.12997	1.15734e-46	AT4G02350.1	SEC15B	exocyst complex component sec15B
	augustus_masked-Scf01312-processed-gene-0.0-mRNA-1	6.34533	1.339e-46	AT3G48320.1	CYP71A21	cytochrome P450, family 71, subfamily A, polypeptide 21
	maker-Scf00111-augustus-gene-3.9-mRNA-1	8.79472	1.35265e-46	AT4G36250.1	ALDH3F1	aldehyde dehydrogenase 3F1
	maker-Scf00038-augustus-gene-2.3-mRNA-1	4.00266	1.58317e-46	AT3G04070.1	anac047, NAC047	NAC domain containing protein 47
	maker-Scf00002-augustus-gene-32.6-mRNA-1	-4.12761	1.91198e-46	AT5G67385.1	---	Phototropic-responsive NPH3 family protein
	augustus_masked-Scf00298-processed-gene-0.4-mRNA-1	-4.88868	1.98166e-46	AT1G20300.1	---	Pentatricopeptide repeat (PPR) superfamily protein
	augustus_masked-Scf00064-processed-gene-1.3-mRNA-1	-8.53572	2.41288e-46	AT4G34980.1	SLP2	subtilisin-like serine protease 2
	maker-Scf00692-augustus-gene-0.6-mRNA-1	-4.24272	2.49651e-46	AT3G15380.1	---	Plasma-membrane choline transporter family protein
	maker-Scf00059-augustus-gene-10.8-mRNA-1	2.67519	2.89951e-46	#N/A	#N/A	#N/A
	maker-Scf00097-augustus-gene-9.11-mRNA-1	2.43509	3.01094e-46	AT3G28480.1	---	Oxoglutarate/iron-dependent oxygenase
	maker-Scf00234-augustus-gene-1.8-mRNA-1	4.55483	4.16371e-46	#N/A	#N/A	#N/A
	maker-Scf00141-augustus-gene-5.8-mRNA-1	7.61101	4.95747e-46	AT3G26310.1	CYP71B35	cytochrome P450, family 71, subfamily B, polypeptide 35
	maker-Scf00054-augustus-gene-12.6-mRNA-1	3.68834	5.21914e-46	---	---	---
	maker-Scf00187-augustus-gene-2.8-mRNA-1	3.95608	5.25819e-46	AT3G14770.1	SWEET2, AtSWEET2	Nodulin MtN3 family protein
	maker-Scf00057-augustus-gene-11.7-mRNA-1	1.93081	5.97617e-46	AT3G45400.1	---	exostosin family protein
	augustus_masked-Scf00095-processed-gene-4.7-mRNA-1	2.19462	6.88766e-46	AT1G74380.1	XXT5	xyloglucan xylosyltransferase 5
	maker-Scf00108-augustus-gene-6.9-mRNA-1	-5.76793	8.14661e-46	#N/A	#N/A	#N/A
	maker-Scf00126-augustus-gene-1.6-mRNA-1	6.22399	1.10974e-45	AT2G40300.1	ATFER4, FER4	ferritin 4
	maker-Scf00655-augustus-gene-0.4-mRNA-1	2.53688	1.19854e-45	AT5G15770.1	AtGNA1, GNA1	glucose-6-phosphate acetyltransferase 1
	maker-Scf00033-augustus-gene-16.15-mRNA-1	-3.78273	1.3371e-45	AT1G19330.2	---	unknown protein; FUNCTIONS IN: molecular_function unknown; INVOLVED IN: biological_process unknown; LOCATED IN: cellular_component unknown; EXPRESSED IN: 22 plant structures; EXPRESSED DURING: 13 growth stages; BEST Arabidopsis thaliana protein match is: unknown protein (TAIR:AT1G75060.1); Has 145 Blast hits to 145 proteins in 43 species: Archae - 0; Bacteria - 0; Metazoa - 40; Fungi - 0; Plants …
	maker-Scf00165-augustus-gene-3.9-mRNA-1	2.19064	1.40645e-45	AT1G28590.1	---	GDSL-like Lipase/Acylhydrolase superfamily protein
	augustus_masked-Scf00302-processed-gene-4.6-mRNA-1	-6.31554	1.43329e-45	#N/A	#N/A	#N/A
	augustus_masked-Scf00077-processed-gene-8.1-mRNA-1	3.49823	2.00243e-45	AT4G24990.1	ATGP4	Ubiquitin family protein
	maker-Scf00139-augustus-gene-2.4-mRNA-1	-3.95166	2.00243e-45	AT5G51720.1	---	2 iron, 2 sulfur cluster binding
	maker-Scf00039-augustus-gene-16.14-mRNA-1	2.02067	2.0045e-45	AT4G30200.1	VEL1, VIL2	vernalization5/VIN3-like
	augustus_masked-Scf41930-processed-gene-0.0-mRNA-1	3.08308	2.21621e-45	#N/A	#N/A	#N/A
	augustus_masked-Scf00145-processed-gene-5.3-mRNA-1	7.43884	2.89683e-45	AT1G76070.1	---	unknown protein; FUNCTIONS IN: molecular_function unknown; INVOLVED IN: biological_process unknown; LOCATED IN: plasma membrane; EXPRESSED IN: 8 plant structures; EXPRESSED DURING: LP.04 four leaves visible, 4 anthesis, petal differentiation and expansion stage; BEST Arabidopsis thaliana protein match is: unknown protein (TAIR:AT1G20310.1); Has 66 Blast hits to 66 proteins in 15 species: Archae -…
	augustus_masked-Scf00191-processed-gene-2.1-mRNA-1	6.52481	3.03689e-45	AT4G11650.1	ATOSM34, OSM34	osmotin 34
	augustus_masked-Scf00143-processed-gene-8.6-mRNA-1	3.50511	3.27931e-45	AT4G32520.2	SHM3	serine hydroxymethyltransferase 3
	maker-Scf00458-augustus-gene-2.12-mRNA-1	2.27991	5.15751e-45	AT3G42170.1	---	BED zinc finger ;hAT family dimerisation domain
	maker-Scf00010-augustus-gene-21.10-mRNA-1	-6.06919	5.73053e-45	AT1G30380.1	PSAK	photosystem I subunit K
	maker-Scf00142-augustus-gene-8.12-mRNA-1	-3.93011	6.12107e-45	#N/A	#N/A	#N/A
	maker-Scf00369-augustus-gene-1.5-mRNA-1	1.7632	7.37714e-45	#N/A	#N/A	#N/A
	augustus_masked-Scf01600-processed-gene-0.2-mRNA-1	-4.93044	8.02672e-45	#N/A	#N/A	#N/A
	maker-Scf00112-augustus-gene-5.5-mRNA-1	8.14251	8.47911e-45	AT2G36690.1	---	2-oxoglutarate (2OG) and Fe(II)-dependent oxygenase superfamily protein
	augustus_masked-Scf18170-processed-gene-0.0-mRNA-1	-4.01437	8.7983e-45	#N/A	#N/A	#N/A
	maker-Scf00497-augustus-gene-2.14-mRNA-1	-6.18299	9.69945e-45	---	---	---
	augustus_masked-Scf00012-processed-gene-21.2-mRNA-1	3.83304	1.07435e-44	AT3G27020.1	YSL6	YELLOW STRIPE like 6
	maker-Scf00240-augustus-gene-3.9-mRNA-1	5.00737	1.11228e-44	#N/A	#N/A	#N/A
	maker-Scf00098-augustus-gene-10.14-mRNA-1	-4.87656	1.12085e-44	AT2G38500.1	---	2-oxoglutarate (2OG) and Fe(II)-dependent oxygenase superfamily protein
	maker-Scf00014-augustus-gene-9.4-mRNA-1	1.75097	1.16019e-44	AT1G47310.1	---	unknown protein; FUNCTIONS IN: molecular_function unknown; INVOLVED IN: biological_process unknown; LOCATED IN: endomembrane system; EXPRESSED IN: 24 plant structures; EXPRESSED DURING: 13 growth stages; Has 45 Blast hits to 45 proteins in 11 species: Archae - 0; Bacteria - 0; Metazoa - 0; Fungi - 0; Plants - 45; Viruses - 0; Other Eukaryotes - 0 (source: NCBI BLink).
	maker-Scf00250-augustus-gene-4.9-mRNA-1	-2.69892	1.41605e-44	AT2G42040.1	---	CONTAINS InterPro DOMAIN/s: WRC (InterPro:IPR014977); Has 219 Blast hits to 219 proteins in 19 species: Archae - 0; Bacteria - 0; Metazoa - 3; Fungi - 0; Plants - 215; Viruses - 0; Other Eukaryotes - 1 (source: NCBI BLink).
	maker-Scf00126-augustus-gene-7.5-mRNA-1	-4.41865	1.84966e-44	AT3G51670.1	---	SEC14 cytosolic factor family protein / phosphoglyceride transfer family protein
	augustus_masked-Scf00288-processed-gene-0.2-mRNA-1	2.03235	1.91662e-44	AT4G14830.1	HSP1	unknown protein; BEST Arabidopsis thaliana protein match is: unknown protein (TAIR:AT3G22530.1); Has 77 Blast hits to 77 proteins in 12 species: Archae - 0; Bacteria - 0; Metazoa - 0; Fungi - 0; Plants - 77; Viruses - 0; Other Eukaryotes - 0 (source: NCBI BLink).
	maker-Scf00482-augustus-gene-2.14-mRNA-1	-1.81691	2.60574e-44	AT5G67260.1	CYCD3;2	CYCLIN D3;2
	maker-Scf00729-augustus-gene-1.8-mRNA-1	3.22799	2.64685e-44	AT1G33360.1	---	ATP-dependent Clp protease
	maker-Scf00015-augustus-gene-7.11-mRNA-1	4.58145	2.74701e-44	AT1G14780.1	---	MAC/Perforin domain-containing protein
	augustus_masked-Scf00080-processed-gene-3.1-mRNA-1	-5.74533	3.32355e-44	AT1G51700.1	ADOF1, DOF1	DOF zinc finger protein 1
	maker-Scf00192-augustus-gene-5.7-mRNA-1	1.92088	3.50969e-44	AT5G23430.1	---	Transducin/WD40 repeat-like superfamily protein
	maker-Scf00674-augustus-gene-1.6-mRNA-1	2.82602	3.61943e-44	AT3G04030.3	---	Homeodomain-like superfamily protein
	maker-Scf00077-augustus-gene-9.9-mRNA-1	5.0694	3.98497e-44	AT5G18630.1	---	alpha/beta-Hydrolases superfamily protein
	maker-Scf00492-augustus-gene-0.6-mRNA-1	-1.84694	4.40872e-44	AT4G34880.1	---	Amidase family protein
	maker-Scf00265-augustus-gene-0.7-mRNA-1	3.99298	5.22083e-44	AT3G54020.1	AtIPCS1	Arabidopsis Inositol phosphorylceramide synthase 1
	maker-Scf00012-augustus-gene-23.16-mRNA-1	1.82025	6.1824e-44	AT3G26990.1	---	ENTH/VHS family protein
	maker-Scf00031-augustus-gene-5.4-mRNA-1	-6.57488	6.23348e-44	AT5G47230.1	ERF5, ATERF-5, ATERF5	ethylene responsive element binding factor 5
	maker-Scf00674-augustus-gene-1.5-mRNA-1	4.70587	6.42017e-44	AT3G01170.1	---	Ribosomal protein L34e superfamily protein
	maker-Scf00014-augustus-gene-9.6-mRNA-1	8.32515	6.4891e-44	AT5G66920.1	sks17	SKU5 similar 17
	maker-Scf00574-augustus-gene-1.13-mRNA-1	-5.05756	7.34909e-44	#N/A	#N/A	#N/A
	maker-Scf00029-augustus-gene-8.6-mRNA-1	-5.62344	7.71001e-44	#N/A	#N/A	#N/A
	maker-Scf00239-augustus-gene-4.12-mRNA-1	2.77515	8.5627e-44	AT4G25850.1	ORP4B	OSBP(oxysterol binding protein)-related protein 4B
	augustus_masked-Scf00128-processed-gene-5.2-mRNA-1	2.66204	9.77756e-44	AT3G22750.1	---	Protein kinase superfamily protein
	augustus_masked-Scf02082-processed-gene-0.0-mRNA-1	5.90473	9.77756e-44	#N/A	#N/A	#N/A
	maker-Scf00166-augustus-gene-4.6-mRNA-1	-5.53599	1.30849e-43	AT5G21105.2	---	Plant L-ascorbate oxidase
	maker-Scf00091-augustus-gene-6.5-mRNA-1	-5.57689	1.32204e-43	AT1G68810.1	---	basic helix-loop-helix (bHLH) DNA-binding superfamily protein
	maker-Scf00066-augustus-gene-4.12-mRNA-1	-3.44104	1.4487e-43	AT4G14880.4	OASA1	O-acetylserine (thiol) lyase (OAS-TL) isoform A1
	augustus_masked-Scf00221-processed-gene-2.7-mRNA-1	4.71835	1.74736e-43	AT3G12500.1	ATHCHIB, PR3, PR-3, CHI-B, B-CHI, HCHIB	basic chitinase
	maker-Scf00763-augustus-gene-0.7-mRNA-1	4.5279	1.74736e-43	#N/A	#N/A	#N/A
	maker-Scf00523-augustus-gene-0.4-mRNA-1	-4.91305	1.77317e-43	#N/A	#N/A	#N/A
	maker-Scf00170-augustus-gene-7.2-mRNA-1	-1.94367	1.80664e-43	#N/A	#N/A	#N/A
	maker-Scf00079-augustus-gene-7.20-mRNA-1	-2.87248	2.19246e-43	AT5G24314.2	PTAC7	plastid transcriptionally active7
	augustus_masked-Scf00099-processed-gene-9.4-mRNA-1	-5.57935	2.30071e-43	AT4G24660.1	ATHB22, MEE68, HB22, ZHD2	homeobox protein 22
	maker-Scf00116-augustus-gene-9.8-mRNA-1	-4.96561	2.31174e-43	AT4G16780.1	ATHB-2, HAT4, ATHB2, HB-2	homeobox protein 2
	maker-Scf00033-augustus-gene-9.9-mRNA-1	-2.62392	2.44266e-43	AT5G66750.1	DDM1, CHR01, CHR1, CHA1, SOM4, SOM1, ATDDM1	DDM1, CHR01, CHR1, CHA1, SOM4, SOM1, ATDDM1
	maker-Scf00110-augustus-gene-8.9-mRNA-1	3.23946	2.45902e-43	AT5G19450.2	CDPK19, CPK8	calcium-dependent protein kinase 19
	augustus_masked-Scf01189-processed-gene-0.0-mRNA-1	-3.76887	2.61393e-43	AT3G56640.1	SEC15A	exocyst complex component sec15A
	augustus_masked-Scf00367-processed-gene-3.5-mRNA-1	6.64879	3.01594e-43	#N/A	#N/A	#N/A
	maker-Scf00102-augustus-gene-6.8-mRNA-1	5.21854	3.02152e-43	AT5G06340.1	ATNUDX27, NUDX27	nudix hydrolase homolog 27
	augustus_masked-Scf24981-processed-gene-0.0-mRNA-1	-6.41974	3.2388e-43	AT5G21105.3	---	Plant L-ascorbate oxidase
	maker-Scf00177-augustus-gene-0.9-mRNA-1	-3.05471	3.35348e-43	AT5G16400.1	TRXF2, ATF2	thioredoxin F2
	maker-Scf00035-augustus-gene-3.11-mRNA-1	-4.23145	3.74507e-43	AT1G78600.1	LZF1, STH3, DBB3	light-regulated zinc finger protein 1
	augustus_masked-Scf00269-processed-gene-3.2-mRNA-1	4.03659	4.18024e-43	#N/A	#N/A	#N/A
	maker-Scf01222-augustus-gene-0.4-mRNA-1	-4.94627	4.19421e-43	#N/A	#N/A	#N/A
	augustus_masked-Scf00688-processed-gene-1.7-mRNA-1	-2.51996	4.85125e-43	#N/A	#N/A	#N/A
	augustus_masked-Scf00043-processed-gene-12.0-mRNA-1	2.21231	5.78384e-43	AT1G76270.1	---	O-fucosyltransferase family protein
	augustus_masked-Scf00047-processed-gene-7.3-mRNA-1	5.58896	5.89993e-43	AT1G55230.1	---	Family of unknown function (DUF716)
	maker-Scf00090-augustus-gene-5.6-mRNA-1	-4.35747	6.58519e-43	#N/A	#N/A	#N/A
	augustus_masked-Scf00003-processed-gene-18.4-mRNA-1	3.42353	8.98603e-43	AT3G16350.1	---	Homeodomain-like superfamily protein
	maker-Scf00255-augustus-gene-1.7-mRNA-1	-4.27769	9.506e-43	#N/A	#N/A	#N/A
	maker-Scf00280-augustus-gene-4.9-mRNA-1	2.74311	1.04161e-42	#N/A	#N/A	#N/A
	augustus_masked-Scf00006-processed-gene-29.4-mRNA-1	-5.19943	1.19323e-42	AT1G30220.1	ATINT2, INT2	inositol transporter 2
	maker-Scf00669-augustus-gene-0.5-mRNA-1	-3.43055	1.28578e-42	#N/A	#N/A	#N/A
	maker-Scf00178-augustus-gene-6.11-mRNA-1	5.09336	1.34511e-42	AT2G38740.1	---	Haloacid dehalogenase-like hydrolase (HAD) superfamily protein
	maker-Scf00003-augustus-gene-32.9-mRNA-1	3.8047	1.76374e-42	AT5G57655.2	---	xylose isomerase family protein
	augustus_masked-Scf00501-processed-gene-1.0-mRNA-1	2.72878	1.89288e-42	#N/A	#N/A	#N/A
	maker-Scf00242-augustus-gene-3.5-mRNA-1	-4.10589	2.20053e-42	#N/A	#N/A	#N/A
	augustus_masked-Scf00061-processed-gene-5.0-mRNA-1	2.70492	2.45041e-42	#N/A	#N/A	#N/A
	augustus_masked-Scf00079-processed-gene-5.1-mRNA-1	10.4049	2.5905e-42	AT1G28480.1	GRX480, roxy19	Thioredoxin superfamily protein
	augustus_masked-Scf00289-processed-gene-4.2-mRNA-1	-5.05571	2.5905e-42	#N/A	#N/A	#N/A
	maker-Scf00341-augustus-gene-3.19-mRNA-1	-4.69036	4.38138e-42	AT5G51970.2	---	GroES-like zinc-binding alcohol dehydrogenase family protein
	maker-Scf00059-augustus-gene-10.13-mRNA-1	4.33483	4.77032e-42	#N/A	#N/A	#N/A
	maker-Scf00105-augustus-gene-7.6-mRNA-1	2.80853	6.05503e-42	AT1G79460.1	GA2, KS, ATKS, ATKS1, KS1	Terpenoid cyclases/Protein prenyltransferases superfamily protein
	maker-Scf00338-augustus-gene-2.9-mRNA-1	1.98275	7.30155e-42	#N/A	#N/A	#N/A
	maker-Scf00017-augustus-gene-17.13-mRNA-1	-4.18947	7.32666e-42	AT2G38640.1	---	Protein of unknown function (DUF567)
	maker-Scf00622-augustus-gene-1.10-mRNA-1	2.37846	7.32666e-42	AT3G07200.2	---	RING/U-box superfamily protein
	maker-Scf00334-augustus-gene-1.5-mRNA-1	2.60867	8.01022e-42	AT3G04870.2	ZDS, PDE181, SPC1	zeta-carotene desaturase
	maker-Scf00017-augustus-gene-17.12-mRNA-1	1.46616	8.96303e-42	AT1G09780.1	---	Phosphoglycerate mutase, 2,3-bisphosphoglycerate-independent
	maker-Scf00304-augustus-gene-0.7-mRNA-1	2.08029	8.96303e-42	AT1G71990.1	FUT13, ATFUT13, FUCTC, FT4-M, ATFT4	fucosyltransferase 13
	maker-Scf00072-augustus-gene-8.4-mRNA-1	6.47118	1.06035e-41	AT1G65610.1	ATGH9A2, KOR2	Six-hairpin glycosidases superfamily protein
	maker-Scf00527-augustus-gene-2.9-mRNA-1	3.90124	1.16176e-41	#N/A	#N/A	#N/A
	augustus_masked-Scf00030-processed-gene-7.5-mRNA-1	8.40947	1.35362e-41	AT3G53820.1	---	C2H2 and C2HC zinc fingers superfamily protein
	maker-Scf00041-augustus-gene-3.13-mRNA-1	3.95841	1.36027e-41	AT1G31940.1	---	unknown protein; LOCATED IN: plasma membrane; EXPRESSED IN: 22 plant structures; EXPRESSED DURING: 13 growth stages; BEST Arabidopsis thaliana protein match is: unknown protein (TAIR:AT2G35585.1); Has 67 Blast hits to 67 proteins in 17 species: Archae - 0; Bacteria - 0; Metazoa - 0; Fungi - 0; Plants - 67; Viruses - 0; Other Eukaryotes - 0 (source: NCBI BLink).
	maker-Scf00151-augustus-gene-5.5-mRNA-1	1.69727	1.49428e-41	AT2G25760.1	---	Protein kinase family protein
	maker-Scf00032-augustus-gene-9.5-mRNA-1	1.09977	1.73305e-41	AT5G18610.2	---	Protein kinase superfamily protein
	maker-Scf00451-augustus-gene-0.2-mRNA-1	-7.50195	1.80484e-41	AT3G47470.1	LHCA4, CAB4	light-harvesting chlorophyll-protein complex I subunit A4
	maker-Scf00086-augustus-gene-9.6-mRNA-1	-4.81714	1.82636e-41	AT1G20020.1	ATLFNR2, FNR2	ferredoxin-NADP(+)-oxidoreductase 2
	maker-Scf00017-augustus-gene-7.2-mRNA-1	5.16434	1.98522e-41	AT2G30490.1	ATC4H, C4H, CYP73A5, REF3	cinnamate-4-hydroxylase
	maker-Scf00141-augustus-gene-1.11-mRNA-1	-3.2194	2.0381e-41	AT2G28380.1	DRB2	dsRNA-binding protein 2
	maker-Scf00208-augustus-gene-5.3-mRNA-1	3.7023	2.27949e-41	AT4G26180.1	---	Mitochondrial substrate carrier family protein
	maker-Scf00126-augustus-gene-6.5-mRNA-1	11.1062	2.36413e-41	AT2G40390.1	---	unknown protein; BEST Arabidopsis thaliana protein match is: unknown protein (TAIR:AT5G64190.1); Has 75 Blast hits to 75 proteins in 11 species: Archae - 0; Bacteria - 0; Metazoa - 0; Fungi - 0; Plants - 74; Viruses - 0; Other Eukaryotes - 1 (source: NCBI BLink).
	augustus_masked-Scf00308-processed-gene-2.0-mRNA-1	4.6572	2.36413e-41	#N/A	#N/A	#N/A
	maker-Scf01099-augustus-gene-0.6-mRNA-1	2.97088	2.42927e-41	AT5G14420.2	RGLG2	RING domain ligase2
	maker-Scf00001-augustus-gene-23.10-mRNA-1	-2.15855	2.74464e-41	AT1G23740.1	---	Oxidoreductase, zinc-binding dehydrogenase family protein
	augustus_masked-Scf00024-processed-gene-17.2-mRNA-1	-3.87528	2.75589e-41	AT2G44830.1	---	Protein kinase superfamily protein
	maker-Scf00316-augustus-gene-2.9-mRNA-1	2.66486	2.77983e-41	AT4G19140.1	---	unknown protein; Has 30201 Blast hits to 17322 proteins in 780 species: Archae - 12; Bacteria - 1396; Metazoa - 17338; Fungi - 3422; Plants - 5037; Viruses - 0; Other Eukaryotes - 2996 (source: NCBI BLink).
	augustus_masked-Scf00197-processed-gene-6.2-mRNA-1	-3.10185	2.78257e-41	#N/A	#N/A	#N/A
	maker-Scf00017-augustus-gene-15.6-mRNA-1	3.72248	2.92076e-41	AT5G01990.1	---	Auxin efflux carrier family protein
	maker-Scf00698-augustus-gene-1.3-mRNA-1	-4.02246	2.9813e-41	AT1G64110.3	---	P-loop containing nucleoside triphosphate hydrolases superfamily protein
	maker-Scf02396-augustus-gene-0.4-mRNA-1	1.78271	4.07431e-41	#N/A	#N/A	#N/A
	maker-Scf00066-augustus-gene-0.8-mRNA-1	-5.3975	4.14684e-41	AT3G03770.2	---	Leucine-rich repeat protein kinase family protein
	maker-Scf00205-augustus-gene-5.10-mRNA-1	4.19604	4.46987e-41	---	---	---
	maker-Scf00303-augustus-gene-0.3-mRNA-1	-2.93145	5.36146e-41	#N/A	#N/A	#N/A
	maker-Scf00021-augustus-gene-6.2-mRNA-1	1.78172	6.81155e-41	AT1G27600.2	IRX9-L, I9H	Nucleotide-diphospho-sugar transferases superfamily protein
	maker-Scf00217-augustus-gene-0.7-mRNA-1	-3.97765	8.75879e-41	AT1G09610.1	---	Protein of unknown function (DUF579)
	maker-Scf00110-augustus-gene-0.5-mRNA-1	2.5771	8.81478e-41	AT4G35470.1	PIRL4	plant intracellular ras group-related LRR 4
	maker-Scf00170-augustus-gene-7.3-mRNA-1	2.16098	9.53341e-41	#N/A	#N/A	#N/A
	maker-Scf00214-augustus-gene-2.8-mRNA-1	-4.19767	1.10519e-40	AT5G67385.1	---	Phototropic-responsive NPH3 family protein
	maker-Scf00637-augustus-gene-1.9-mRNA-1	-3.83323	1.11372e-40	#N/A	#N/A	#N/A
	maker-Scf00452-augustus-gene-1.3-mRNA-1	2.55474	1.13471e-40	#N/A	#N/A	#N/A
	maker-Scf00004-augustus-gene-15.6-mRNA-1	2.60056	1.22393e-40	AT5G06460.1	ATUBA2, UBA2	ubiquitin activating enzyme 2
	augustus_masked-Scf00131-processed-gene-2.1-mRNA-1	-3.58222	1.53866e-40	AT5G59970.1	---	Histone superfamily protein
	maker-Scf00289-augustus-gene-1.3-mRNA-1	-3.28732	1.66463e-40	#N/A	#N/A	#N/A
	augustus_masked-Scf00152-processed-gene-0.0-mRNA-1	2.92211	1.88559e-40	AT3G45020.1	---	Ribosomal L18p/L5e family protein
	maker-Scf00009-augustus-gene-13.10-mRNA-1	4.1214	2.02933e-40	AT1G22150.1	SULTR1;3	sulfate transporter 1;3
	augustus_masked-Scf00022-processed-gene-1.3-mRNA-1	5.49931	2.08663e-40	AT1G72510.2	---	Protein of unknown function (DUF1677)
	augustus_masked-Scf00068-processed-gene-7.0-mRNA-1	3.86678	2.21613e-40	AT2G46620.1	---	P-loop containing nucleoside triphosphate hydrolases superfamily protein
	augustus_masked-Scf00005-processed-gene-7.4-mRNA-1	2.21389	2.44496e-40	AT1G24040.2	---	Acyl-CoA N-acyltransferases (NAT) superfamily protein
	augustus_masked-Scf00089-processed-gene-9.5-mRNA-1	3.21829	3.00467e-40	---	---	---
	maker-Scf00073-augustus-gene-11.11-mRNA-1	-2.39341	4.30832e-40	AT3G15190.1	---	chloroplast 30S ribosomal protein S20, putative
	maker-Scf00234-augustus-gene-1.6-mRNA-1	2.37389	4.30832e-40	#N/A	#N/A	#N/A
	augustus_masked-Scf00094-processed-gene-6.2-mRNA-1	7.59176	4.65041e-40	AT3G16150.1	---	N-terminal nucleophile aminohydrolases (Ntn hydrolases) superfamily protein
	maker-Scf00498-augustus-gene-2.6-mRNA-1	-6.59233	5.07459e-40	AT3G24520.1	AT-HSFC1, HSFC1	heat shock transcription factor C1
	maker-Scf00269-augustus-gene-4.14-mRNA-1	2.53229	5.38825e-40	#N/A	#N/A	#N/A
	maker-Scf31448-augustus-gene-0.1-mRNA-1	5.23756	6.34421e-40	AT3G26430.1	---	GDSL-like Lipase/Acylhydrolase superfamily protein
	maker-Scf00001-augustus-gene-35.1-mRNA-1	-5.2679	6.68768e-40	AT3G06130.2	---	Heavy metal transport/detoxification superfamily protein
	augustus_masked-Scf29899-processed-gene-0.2-mRNA-1	-2.23319	6.82798e-40	#N/A	#N/A	#N/A
	augustus_masked-Scf00089-processed-gene-9.7-mRNA-1	-2.91959	7.05808e-40	AT3G12345.1	---	unknown protein; LOCATED IN: chloroplast; Has 35333 Blast hits to 34131 proteins in 2444 species: Archae - 798; Bacteria - 22429; Metazoa - 974; Fungi - 991; Plants - 531; Viruses - 0; Other Eukaryotes - 9610 (source: NCBI BLink).
	maker-Scf00210-augustus-gene-5.5-mRNA-1	-1.3714	7.5026e-40	AT3G27090.1	---	DCD (Development and Cell Death) domain protein
	maker-Scf00020-augustus-gene-6.6-mRNA-1	-4.82794	7.70829e-40	AT1G25510.1	---	Eukaryotic aspartyl protease family protein
	maker-Scf00097-augustus-gene-3.5-mRNA-1	3.94095	8.21182e-40	AT5G11320.1	YUC4	Flavin-binding monooxygenase family protein
	augustus_masked-Scf00034-processed-gene-11.3-mRNA-1	8.25043	8.52014e-40	AT1G50590.1	---	RmlC-like cupins superfamily protein
	augustus_masked-Scf03935-processed-gene-0.0-mRNA-1	-5.7555	8.53247e-40	#N/A	#N/A	#N/A
	maker-Scf00039-augustus-gene-0.2-mRNA-1	2.46906	9.00163e-40	AT4G30110.1	HMA2, ATHMA2	heavy metal atpase 2
	maker-Scf00237-augustus-gene-4.3-mRNA-1	2.59685	9.13976e-40	---	---	---
	maker-Scf00010-augustus-gene-24.14-mRNA-1	-4.26115	9.24017e-40	AT5G38520.1	---	alpha/beta-Hydrolases superfamily protein
	maker-Scf00478-augustus-gene-1.3-mRNA-1	4.66697	9.53539e-40	AT2G31260.1	APG9, ATAPG9	autophagy 9 (APG9)
	augustus_masked-Scf00500-processed-gene-0.0-mRNA-1	3.45341	1.05103e-39	AT5G08560.2	---	transducin family protein / WD-40 repeat family protein
	maker-Scf00461-augustus-gene-2.12-mRNA-1	3.76775	1.3588e-39	#N/A	#N/A	#N/A
	maker-Scf00143-augustus-gene-6.9-mRNA-1	2.62118	1.42629e-39	AT5G26030.2	FC1, FC-I, ATFC-I	ferrochelatase 1
	augustus_masked-Scf00026-processed-gene-14.6-mRNA-1	3.16802	1.45648e-39	AT4G11570.2	---	Haloacid dehalogenase-like hydrolase (HAD) superfamily protein
	maker-Scf00191-augustus-gene-3.6-mRNA-1	-2.61088	1.88084e-39	AT1G56190.1	---	Phosphoglycerate kinase family protein
	maker-Scf00836-augustus-gene-0.9-mRNA-1	2.89524	1.99527e-39	#N/A	#N/A	#N/A
	maker-Scf00174-augustus-gene-3.9-mRNA-1	2.8583	2.2071e-39	AT3G07810.1	---	RNA-binding (RRM/RBD/RNP motifs) family protein
	maker-Scf00072-augustus-gene-3.3-mRNA-1	1.68038	2.33149e-39	AT5G17530.2	---	phosphoglucosamine mutase family protein
	maker-Scf02481-augustus-gene-0.3-mRNA-1	-5.33127	2.36147e-39	#N/A	#N/A	#N/A
	maker-Scf00005-augustus-gene-26.4-mRNA-1	-5.24833	2.85325e-39	AT1G74160.1	---	unknown protein; BEST Arabidopsis thaliana protein match is: unknown protein (TAIR:AT1G18620.1); Has 3407 Blast hits to 2217 proteins in 314 species: Archae - 0; Bacteria - 264; Metazoa - 1296; Fungi - 318; Plants - 346; Viruses - 34; Other Eukaryotes - 1149 (source: NCBI BLink).
	maker-Scf00003-augustus-gene-28.7-mRNA-1	-3.21601	2.95741e-39	AT1G51560.1	---	Pyridoxamine 5'-phosphate oxidase family protein
	maker-Scf00584-augustus-gene-1.13-mRNA-1	2.96028	3.09261e-39	AT1G30690.2	---	Sec14p-like phosphatidylinositol transfer family protein
	maker-Scf00204-augustus-gene-4.8-mRNA-1	-3.76703	3.26234e-39	AT5G39210.1	CRR7	chlororespiratory reduction 7
	augustus_masked-Scf01704-processed-gene-0.0-mRNA-1	-5.46334	3.87465e-39	#N/A	#N/A	#N/A
	maker-Scf00111-augustus-gene-9.11-mRNA-1	2.71979	4.0388e-39	AT5G03160.1	ATP58IPK, P58IPK	homolog of mamallian P58IPK
	maker-Scf00040-augustus-gene-6.9-mRNA-1	-4.80777	4.0724e-39	#N/A	#N/A	#N/A
	maker-Scf00134-augustus-gene-1.8-mRNA-1	2.72221	4.22417e-39	#N/A	#N/A	#N/A
	maker-Scf00442-augustus-gene-1.7-mRNA-1	3.02679	4.32393e-39	#N/A	#N/A	#N/A
	maker-Scf00330-augustus-gene-0.7-mRNA-1	-1.54921	4.62806e-39	AT3G06720.2	AT-IMP, ATKAPALPHA, AIMPALPHA	importin alpha isoform 1
	maker-Scf00066-augustus-gene-10.4-mRNA-1	6.83107	6.55709e-39	AT3G02550.1	LBD41	LOB domain-containing protein 41
	maker-Scf00035-augustus-gene-3.10-mRNA-1	3.0616	6.665e-39	AT1G17020.1	SRG1, ATSRG1	senescence-related gene 1
	maker-Scf00071-augustus-gene-2.5-mRNA-1	1.53951	7.52178e-39	AT1G15690.1	AVP1, ATAVP3, AVP-3, AtVHP1;1	Inorganic H pyrophosphatase family protein
	maker-Scf00028-augustus-gene-3.3-mRNA-1	-5.01131	7.95659e-39	AT5G58600.1	PMR5, TBL44	Plant protein of unknown function (DUF828)
	maker-Scf00028-augustus-gene-10.4-mRNA-1	-3.58977	7.95659e-39	AT1G53800.1	---	unknown protein; BEST Arabidopsis thaliana protein match is: unknown protein (TAIR:AT1G53250.1); Has 1136 Blast hits to 882 proteins in 242 species: Archae - 2; Bacteria - 216; Metazoa - 257; Fungi - 77; Plants - 87; Viruses - 4; Other Eukaryotes - 493 (source: NCBI BLink).
	augustus_masked-Scf00491-processed-gene-0.0-mRNA-1	-5.92694	9.63682e-39	#N/A	#N/A	#N/A
	augustus_masked-Scf01602-processed-gene-0.1-mRNA-1	-3.02925	1.19663e-38	#N/A	#N/A	#N/A
	maker-Scf00275-augustus-gene-3.6-mRNA-1	1.92039	1.35555e-38	AT3G58970.1	MGT6, MRS2-4	magnesium transporter 6
	maker-Scf01137-augustus-gene-0.3-mRNA-1	2.56457	1.35626e-38	#N/A	#N/A	#N/A
	maker-Scf07671-augustus-gene-0.1-mRNA-1	10.4541	1.36694e-38	#N/A	#N/A	#N/A
	maker-Scf00214-augustus-gene-5.15-mRNA-1	3.21841	1.62157e-38	AT1G27760.3	SAT32, ATSAT32	interferon-related developmental regulator family protein / IFRD protein family
	maker-Scf00094-augustus-gene-5.9-mRNA-1	7.65991	1.8063e-38	AT4G34150.1	---	Calcium-dependent lipid-binding (CaLB domain) family protein
	maker-Scf00214-augustus-gene-3.9-mRNA-1	2.70085	1.98992e-38	AT5G67380.2	CKA1, ATCKA1	casein kinase alpha 1
	maker-Scf00536-augustus-gene-2.9-mRNA-1	8.44856	2.16464e-38	#N/A	#N/A	#N/A
	maker-Scf00352-augustus-gene-1.10-mRNA-1	-5.52079	2.28474e-38	AT1G29980.1	---	Protein of unknown function, DUF642
	maker-Scf00808-augustus-gene-0.11-mRNA-1	1.22989	2.3225e-38	AT2G42670.1	---	Protein of unknown function (DUF1637)
	maker-Scf00153-augustus-gene-2.8-mRNA-1	-1.78307	2.61485e-38	AT2G24200.2	---	Cytosol aminopeptidase family protein
	maker-Scf04782-augustus-gene-0.3-mRNA-1	4.02015	2.65947e-38	#N/A	#N/A	#N/A
	maker-Scf00060-augustus-gene-2.8-mRNA-1	3.56995	2.67184e-38	#N/A	#N/A	#N/A
	augustus_masked-Scf00058-processed-gene-5.2-mRNA-1	8.91712	2.88797e-38	AT4G33720.1	---	CAP (Cysteine-rich secretory proteins, Antigen 5, and Pathogenesis-related 1 protein) superfamily protein
	maker-Scf00491-augustus-gene-0.5-mRNA-1	3.25724	3.0325e-38	#N/A	#N/A	#N/A
	maker-Scf00137-augustus-gene-6.5-mRNA-1	2.79575	3.39023e-38	AT1G29400.2	AML5, ML5	MEI2-like protein 5
	augustus_masked-Scf00069-processed-gene-7.0-mRNA-1	4.19712	3.86939e-38	#N/A	#N/A	#N/A
	maker-Scf00217-augustus-gene-1.11-mRNA-1	2.24158	4.13366e-38	AT5G49900.1	---	Beta-glucosidase, GBA2 type family protein
	maker-Scf00017-augustus-gene-17.9-mRNA-1	-1.96148	4.27558e-38	AT5G58250.1	---	unknown protein; FUNCTIONS IN: molecular_function unknown; INVOLVED IN: biological_process unknown; LOCATED IN: thylakoid, chloroplast; EXPRESSED IN: 22 plant structures; EXPRESSED DURING: 14 growth stages; CONTAINS InterPro DOMAIN/s: Protein of unknown function DUF2488 (InterPro:IPR019616); Has 1807 Blast hits to 1807 proteins in 277 species: Archae - 0; Bacteria - 0; Metazoa - 736; Fungi - 347;…
	maker-Scf00090-augustus-gene-3.7-mRNA-1	-1.4319	4.2869e-38	#N/A	#N/A	#N/A
	maker-Scf00620-augustus-gene-0.4-mRNA-1	-2.9757	4.66962e-38	AT2G13360.2	AGT, AGT1, SGAT	alanine:glyoxylate aminotransferase
	augustus_masked-Scf00122-processed-gene-8.5-mRNA-1	-6.62667	4.76378e-38	AT2G01630.1	---	O-Glycosyl hydrolases family 17 protein
	maker-Scf00077-augustus-gene-8.7-mRNA-1	4.76556	5.09878e-38	AT5G18640.1	---	alpha/beta-Hydrolases superfamily protein
	augustus_masked-Scf00113-processed-gene-7.2-mRNA-1	-8.41369	5.38766e-38	AT2G45470.1	FLA8, AGP8	FASCICLIN-like arabinogalactan protein 8
	maker-Scf00022-augustus-gene-19.9-mRNA-1	2.8271	5.73873e-38	AT5G13500.3	---	unknown protein; FUNCTIONS IN: molecular_function unknown; INVOLVED IN: biological_process unknown; LOCATED IN: endomembrane system; EXPRESSED IN: 22 plant structures; EXPRESSED DURING: 13 growth stages; BEST Arabidopsis thaliana protein match is: unknown protein (TAIR:AT5G25265.1); Has 35333 Blast hits to 34131 proteins in 2444 species: Archae - 798; Bacteria - 22429; Metazoa - 974; Fungi - 991;…
	augustus_masked-Scf00145-processed-gene-4.4-mRNA-1	-8.15408	5.94394e-38	AT1G20340.1	DRT112, PETE2	Cupredoxin superfamily protein
	augustus_masked-Scf00086-processed-gene-10.0-mRNA-1	2.74802	6.67116e-38	AT4G24200.1	---	Transcription elongation factor (TFIIS) family protein
	maker-Scf00376-augustus-gene-3.9-mRNA-1	-4.15831	9.05366e-38	AT1G45207.2	---	Remorin family protein
	maker-Scf00127-augustus-gene-4.6-mRNA-1	-3.36098	1.05817e-37	AT3G09100.2	---	mRNA capping enzyme family protein
	maker-Scf00133-augustus-gene-3.8-mRNA-1	2.49375	1.3406e-37	AT3G09300.1	ORP3B	OSBP(oxysterol binding protein)-related protein 3B
	maker-Scf00587-augustus-gene-0.2-mRNA-1	-4.58552	1.3406e-37	#N/A	#N/A	#N/A
	maker-Scf00157-augustus-gene-1.13-mRNA-1	-2.46507	1.37152e-37	---	---	---
	maker-Scf00009-augustus-gene-14.8-mRNA-1	-4.25521	1.40231e-37	AT5G64080.2	---	Bifunctional inhibitor/lipid-transfer protein/seed storage 2S albumin superfamily protein
	augustus_masked-Scf00076-processed-gene-3.0-mRNA-1	4.80217	1.42249e-37	AT1G79900.1	ATMBAC2, BAC2	Mitochondrial substrate carrier family protein
	maker-Scf00109-augustus-gene-7.4-mRNA-1	-4.44693	1.51078e-37	#N/A	#N/A	#N/A
	augustus_masked-Scf00106-processed-gene-3.5-mRNA-1	-6.21673	1.71119e-37	AT3G29635.1	---	HXXXD-type acyl-transferase family protein
	maker-Scf00208-augustus-gene-4.7-mRNA-1	2.89038	1.8095e-37	AT4G35730.1	---	Regulator of Vps4 activity in the MVB pathway protein
	maker-Scf00152-augustus-gene-1.7-mRNA-1	1.92697	1.84006e-37	AT3G56190.1	ALPHA-SNAP2, ASNAP	alpha-soluble NSF attachment protein 2
	maker-Scf00097-augustus-gene-0.6-mRNA-1	5.2217	1.98918e-37	AT1G80380.2	---	P-loop containing nucleoside triphosphate hydrolases superfamily protein
	maker-Scf00234-augustus-gene-3.4-mRNA-1	-5.2189	2.00529e-37	#N/A	#N/A	#N/A
	maker-Scf00724-augustus-gene-0.12-mRNA-1	-1.79604	2.163e-37	AT4G39860.1	---	unknown protein; BEST Arabidopsis thaliana protein match is: unknown protein (TAIR:AT2G22270.1); Has 152 Blast hits to 146 proteins in 19 species: Archae - 0; Bacteria - 0; Metazoa - 0; Fungi - 2; Plants - 146; Viruses - 0; Other Eukaryotes - 4 (source: NCBI BLink).
	maker-Scf00234-augustus-gene-4.8-mRNA-1	2.3288	2.38299e-37	#N/A	#N/A	#N/A
	maker-Scf00254-augustus-gene-4.10-mRNA-1	1.96801	2.545e-37	AT3G26780.1	---	Phosphoglycerate mutase family protein
	maker-Scf00150-augustus-gene-5.14-mRNA-1	2.78682	2.62771e-37	AT5G54130.2	---	Calcium-binding endonuclease/exonuclease/phosphatase family
	maker-Scf00304-augustus-gene-2.8-mRNA-1	1.6247	2.63419e-37	AT3G23200.1	---	Uncharacterised protein family (UPF0497)
	maker-Scf00070-augustus-gene-2.6-mRNA-1	-3.4265	2.71225e-37	AT3G05900.1	---	neurofilament protein-related
	maker-Scf06816-augustus-gene-0.2-mRNA-1	-4.9481	2.86723e-37	#N/A	#N/A	#N/A
	maker-Scf00297-augustus-gene-3.12-mRNA-1	-3.4577	2.89472e-37	AT3G46780.1	PTAC16	plastid transcriptionally active 16
	maker-Scf01194-augustus-gene-0.10-mRNA-1	4.94767	2.94972e-37	AT4G15910.1	ATDI21, DI21	drought-induced 21
	maker-Scf00035-augustus-gene-4.4-mRNA-1	-2.46429	3.01471e-37	AT4G18950.1	---	Integrin-linked protein kinase family
	augustus_masked-Scf00567-processed-gene-1.5-mRNA-1	1.87859	3.03528e-37	#N/A	#N/A	#N/A
	maker-Scf00023-augustus-gene-9.5-mRNA-1	3.19821	3.05002e-37	AT5G38220.3	---	alpha/beta-Hydrolases superfamily protein
	augustus_masked-Scf00009-processed-gene-0.2-mRNA-1	4.78017	3.06851e-37	AT5G39670.1	---	Calcium-binding EF-hand family protein
	maker-Scf00284-augustus-gene-4.5-mRNA-1	-2.49526	3.10127e-37	AT1G05190.1	emb2394	Ribosomal protein L6 family
	maker-Scf00706-augustus-gene-1.11-mRNA-1	2.53227	3.47057e-37	AT1G20970.1	---	FUNCTIONS IN: molecular_function unknown; INVOLVED IN: biological_process unknown; LOCATED IN: plasma membrane, vacuole; EXPRESSED IN: guard cell, cultured cell; BEST Arabidopsis thaliana protein match is: proton pump interactor 1 (TAIR:AT4G27500.1); Has 30201 Blast hits to 17322 proteins in 780 species: Archae - 12; Bacteria - 1396; Metazoa - 17338; Fungi - 3422; Plants - 5037; Viruses - 0; Othe…
	augustus_masked-Scf00022-processed-gene-7.7-mRNA-1	-3.49632	3.71251e-37	AT1G54050.1	---	HSP20-like chaperones superfamily protein
	maker-Scf00004-augustus-gene-25.11-mRNA-1	2.59466	3.73117e-37	AT1G47240.1	NRAMP2, ATNRAMP2	NRAMP metal ion transporter 2
	maker-Scf00323-augustus-gene-4.5-mRNA-1	3.48177	4.44137e-37	#N/A	#N/A	#N/A
	maker-Scf00038-augustus-gene-0.5-mRNA-1	1.68831	4.69097e-37	AT3G13410.1	---	unknown protein; FUNCTIONS IN: molecular_function unknown; INVOLVED IN: biological_process unknown; LOCATED IN: endoplasmic reticulum; EXPRESSED IN: 25 plant structures; EXPRESSED DURING: 15 growth stages; BEST Arabidopsis thaliana protein match is: unknown protein (TAIR:AT1G55546.1); Has 49 Blast hits to 49 proteins in 14 species: Archae - 0; Bacteria - 0; Metazoa - 0; Fungi - 0; Plants - 48; Vi…
	maker-Scf00176-augustus-gene-1.1-mRNA-1	4.95286	4.85884e-37	#N/A	#N/A	#N/A
	maker-Scf00583-augustus-gene-0.4-mRNA-1	-3.21884	5.27455e-37	AT1G30240.2	---	unknown protein; Has 169 Blast hits to 168 proteins in 75 species: Archae - 0; Bacteria - 0; Metazoa - 49; Fungi - 68; Plants - 46; Viruses - 0; Other Eukaryotes - 6 (source: NCBI BLink).
	maker-Scf00239-augustus-gene-3.5-mRNA-1	4.70448	5.60667e-37	AT1G16840.2	---	unknown protein; BEST Arabidopsis thaliana protein match is: unknown protein (TAIR:AT1G78890.1); Has 71 Blast hits to 71 proteins in 12 species: Archae - 0; Bacteria - 0; Metazoa - 0; Fungi - 0; Plants - 71; Viruses - 0; Other Eukaryotes - 0 (source: NCBI BLink).
	augustus_masked-Scf02996-processed-gene-0.0-mRNA-1	-3.59824	5.67196e-37	AT3G45210.1	---	Protein of unknown function, DUF584
	maker-Scf00248-augustus-gene-3.12-mRNA-1	-5.21275	5.87009e-37	AT1G22460.1	---	O-fucosyltransferase family protein
	maker-Scf01282-augustus-gene-0.4-mRNA-1	1.96347	6.15164e-37	AT3G07680.1	---	emp24/gp25L/p24 family/GOLD family protein
	maker-Scf00163-augustus-gene-7.11-mRNA-1	-3.42449	6.64522e-37	AT5G51970.2	---	GroES-like zinc-binding alcohol dehydrogenase family protein
	maker-Scf00499-augustus-gene-2.11-mRNA-1	-2.81619	7.82482e-37	AT2G25970.1	---	KH domain-containing protein
	augustus_masked-Scf00569-processed-gene-0.0-mRNA-1	5.36771	7.94542e-37	#N/A	#N/A	#N/A
	augustus_masked-Scf00304-processed-gene-1.1-mRNA-1	-3.81723	8.03755e-37	AT1G58100.1	---	TCP family transcription factor
	augustus_masked-Scf00121-processed-gene-1.0-mRNA-1	-3.57816	8.41658e-37	AT5G45030.2	---	Trypsin family protein
	maker-Scf00067-augustus-gene-8.8-mRNA-1	2.14338	1.16705e-36	AT1G15750.4	WSIP1, TPL	Transducin family protein / WD-40 repeat family protein
	maker-Scf00388-augustus-gene-1.8-mRNA-1	5.90365	1.18474e-36	AT3G12600.1	atnudt16, NUDT16	nudix hydrolase homolog 16
	augustus_masked-Scf00199-processed-gene-3.7-mRNA-1	2.08872	1.3927e-36	AT5G28900.1	---	Calcium-binding EF-hand family protein
	maker-Scf00066-augustus-gene-3.8-mRNA-1	-3.62591	1.4167e-36	AT3G13460.1	ECT2	evolutionarily conserved C-terminal region 2
	augustus_masked-Scf00428-processed-gene-2.4-mRNA-1	2.14077	1.50343e-36	AT3G12630.1	---	A20/AN1-like zinc finger family protein
	maker-Scf00087-augustus-gene-2.9-mRNA-1	-2.39421	1.6343e-36	AT2G41950.1	---	unknown protein; FUNCTIONS IN: molecular_function unknown; INVOLVED IN: biological_process unknown; LOCATED IN: chloroplast, plant-type cell wall; EXPRESSED IN: 22 plant structures; EXPRESSED DURING: 13 growth stages; Has 53 Blast hits to 53 proteins in 24 species: Archae - 0; Bacteria - 27; Metazoa - 0; Fungi - 0; Plants - 26; Viruses - 0; Other Eukaryotes - 0 (source: NCBI BLink).
	maker-Scf00147-augustus-gene-1.6-mRNA-1	-3.74762	1.6343e-36	AT1G67310.1	---	Calmodulin-binding transcription activator protein with CG-1 and Ankyrin domains
	maker-Scf00011-augustus-gene-5.11-mRNA-1	3.60211	1.77588e-36	AT2G37090.1	IRX9	Nucleotide-diphospho-sugar transferases superfamily protein
	maker-Scf01024-augustus-gene-0.6-mRNA-1	-2.60387	1.88254e-36	#N/A	#N/A	#N/A
	augustus_masked-Scf00065-processed-gene-1.0-mRNA-1	1.92895	1.89136e-36	AT2G36320.1	---	A20/AN1-like zinc finger family protein
	augustus_masked-Scf00247-processed-gene-5.4-mRNA-1	-6.01657	1.99367e-36	---	---	---
	maker-Scf00298-augustus-gene-0.8-mRNA-1	2.57007	2.00477e-36	AT5G66060.1	---	2-oxoglutarate (2OG) and Fe(II)-dependent oxygenase superfamily protein
	maker-Scf00121-augustus-gene-1.13-mRNA-1	3.90562	2.01008e-36	---	---	---
	maker-Scf00199-augustus-gene-3.10-mRNA-1	1.56186	2.18013e-36	AT3G23340.1	ckl10	casein kinase I-like 10
	maker-Scf00162-augustus-gene-5.4-mRNA-1	-5.32536	2.2273e-36	#N/A	#N/A	#N/A
	maker-Scf00094-augustus-gene-5.7-mRNA-1	4.06944	2.46236e-36	AT1G47128.1	RD21, RD21A	Granulin repeat cysteine protease family protein
	maker-Scf02381-augustus-gene-0.3-mRNA-1	3.95962	2.78864e-36	AT5G45800.1	MEE62	Leucine-rich repeat protein kinase family protein
	maker-Scf00018-augustus-gene-6.9-mRNA-1	2.03052	2.83099e-36	AT1G55680.1	---	Transducin/WD40 repeat-like superfamily protein
	augustus_masked-Scf00091-processed-gene-3.4-mRNA-1	-3.05604	2.93972e-36	AT4G18800.1	ATHSGBP, ATRAB11B, ATRABA1D, RABA1d	RAB GTPase homolog A1D
	maker-Scf00118-augustus-gene-8.6-mRNA-1	8.75264	2.97205e-36	AT2G43820.1	GT, UGT74F2, ATSAGT1, SGT1, SAGT1	UDP-glucosyltransferase 74F2
	maker-Scf00037-augustus-gene-4.4-mRNA-1	-3.56666	2.98672e-36	AT3G48190.1	ATM, ATATM	ataxia-telangiectasia mutated
	maker-Scf00323-augustus-gene-0.5-mRNA-1	4.85285	3.75882e-36	#N/A	#N/A	#N/A
	maker-Scf00094-augustus-gene-2.4-mRNA-1	-4.05398	4.31579e-36	AT2G23360.1	---	Plant protein of unknown function (DUF869)
	maker-Scf02559-augustus-gene-0.2-mRNA-1	3.3774	4.61663e-36	AT4G02010.1	---	Protein kinase superfamily protein
	maker-Scf00978-augustus-gene-0.14-mRNA-1	3.20633	4.71966e-36	#N/A	#N/A	#N/A
	maker-Scf00086-augustus-gene-6.5-mRNA-1	-4.89146	4.8082e-36	AT4G30150.1	---	CONTAINS InterPro DOMAIN/s: Nucleolar 27S pre-rRNA processing, Urb2/Npa2 (InterPro:IPR018849); Has 58 Blast hits to 49 proteins in 21 species: Archae - 0; Bacteria - 2; Metazoa - 2; Fungi - 0; Plants - 44; Viruses - 3; Other Eukaryotes - 7 (source: NCBI BLink).
	maker-Scf00382-augustus-gene-2.6-mRNA-1	-3.88868	5.02786e-36	#N/A	#N/A	#N/A
	maker-Scf00015-augustus-gene-11.11-mRNA-1	2.25896	5.26486e-36	AT3G07400.1	---	lipase class 3 family protein
	maker-Scf00154-augustus-gene-0.5-mRNA-1	8.83993	5.4374e-36	AT3G26430.1	---	GDSL-like Lipase/Acylhydrolase superfamily protein
	maker-Scf00152-augustus-gene-2.6-mRNA-1	3.35306	5.70362e-36	AT2G38420.1	---	Pentatricopeptide repeat (PPR) superfamily protein
	maker-Scf00155-augustus-gene-4.13-mRNA-1	5.09545	5.84214e-36	AT3G01170.1	---	Ribosomal protein L34e superfamily protein
	maker-Scf00003-augustus-gene-34.15-mRNA-1	2.3972	1.04093e-35	AT4G30210.2	ATR2, AR2	P450 reductase 2
	maker-Scf00681-augustus-gene-1.2-mRNA-1	3.53043	1.04093e-35	AT1G29690.1	CAD1	MAC/Perforin domain-containing protein
	maker-Scf00147-augustus-gene-8.10-mRNA-1	2.33045	1.22182e-35	AT4G24970.1	---	Histidine kinase-, DNA gyrase B-, and HSP90-like ATPase family protein
	maker-Scf00024-augustus-gene-14.13-mRNA-1	2.57783	1.22257e-35	AT5G46630.1	---	Clathrin adaptor complexes medium subunit family protein
	maker-Scf00089-augustus-gene-5.11-mRNA-1	-3.95095	1.22935e-35	AT3G55340.1	PHIP1	phragmoplastin interacting protein 1
	maker-Scf00008-augustus-gene-18.6-mRNA-1	2.99805	1.28476e-35	AT2G13650.2	GONST1	golgi nucleotide sugar transporter 1
	maker-Scf01093-augustus-gene-0.3-mRNA-1	7.24986	1.48301e-35	#N/A	#N/A	#N/A
	augustus_masked-Scf01138-processed-gene-0.2-mRNA-1	-5.0414	1.49155e-35	AT1G17530.1	ATTIM23-1, TIM23-1	translocase of inner mitochondrial membrane 23
	maker-Scf00519-augustus-gene-2.2-mRNA-1	-2.09455	1.52149e-35	AT2G47620.1	ATSWI3A, CHB1, SWI3A	SWITCH/sucrose nonfermenting 3A
	maker-Scf00002-augustus-gene-11.5-mRNA-1	3.49979	1.58127e-35	AT3G57650.1	LPAT2	lysophosphatidyl acyltransferase 2
	maker-Scf00147-augustus-gene-7.9-mRNA-1	1.08228	1.64281e-35	AT5G18610.2	---	Protein kinase superfamily protein
	augustus_masked-Scf00030-processed-gene-12.0-mRNA-1	-1.9969	1.73152e-35	AT2G29510.1	---	Protein of unknown function (DUF3527)
	maker-Scf00096-augustus-gene-10.8-mRNA-1	2.81033	1.73354e-35	#N/A	#N/A	#N/A
	maker-Scf00953-augustus-gene-0.10-mRNA-1	2.56288	1.73354e-35	#N/A	#N/A	#N/A
	maker-Scf00230-augustus-gene-4.10-mRNA-1	1.98807	1.89782e-35	AT1G77280.1	---	Protein kinase protein with adenine nucleotide alpha hydrolases-like domain
	augustus_masked-Scf00647-processed-gene-0.2-mRNA-1	-4.27883	1.9033e-35	AT4G21705.1	---	Tetratricopeptide repeat (TPR)-like superfamily protein
	maker-Scf00286-augustus-gene-1.12-mRNA-1	-1.99077	2.36063e-35	AT3G07090.1	---	PPPDE putative thiol peptidase family protein
	maker-Scf00170-augustus-gene-2.7-mRNA-1	2.09753	2.43812e-35	#N/A	#N/A	#N/A
	maker-Scf00176-augustus-gene-3.7-mRNA-1	2.58002	2.50488e-35	#N/A	#N/A	#N/A
	maker-Scf00048-augustus-gene-4.12-mRNA-1	1.90098	2.58713e-35	AT1G70060.1	SNL4	SIN3-like 4
	maker-Scf00149-augustus-gene-1.8-mRNA-1	1.71096	3.01338e-35	AT1G59820.1	ALA3	aminophospholipid ATPase 3
	maker-Scf00205-augustus-gene-4.7-mRNA-1	2.10003	3.11972e-35	AT4G29130.1	ATHXK1, GIN2, HXK1	hexokinase 1
	maker-Scf00351-augustus-gene-2.6-mRNA-1	1.64454	3.12605e-35	#N/A	#N/A	#N/A
	augustus_masked-Scf00294-processed-gene-1.1-mRNA-1	-4.73508	3.20641e-35	AT3G20310.1	ATERF-7, ATERF7, ERF7	ethylene response factor 7
	augustus_masked-Scf00231-processed-gene-5.0-mRNA-1	3.48566	3.29653e-35	AT3G52420.1	OEP7, ATOEP7	outer envelope membrane protein 7
	maker-Scf00250-augustus-gene-5.8-mRNA-1	5.82256	3.74228e-35	AT3G47000.1	---	Glycosyl hydrolase family protein
	maker-Scf00146-augustus-gene-4.8-mRNA-1	-2.63399	3.8485e-35	AT1G14120.1	---	2-oxoglutarate (2OG) and Fe(II)-dependent oxygenase superfamily protein
	augustus_masked-Scf07194-processed-gene-0.1-mRNA-1	4.32186	3.84914e-35	---	---	---
	maker-Scf16993-augustus-gene-0.1-mRNA-1	10.5066	3.9818e-35	AT3G06390.1	---	Uncharacterised protein family (UPF0497)
	maker-Scf00116-augustus-gene-1.5-mRNA-1	1.56395	4.13077e-35	AT4G25230.2	RIN2	RPM1 interacting protein 2
	augustus_masked-Scf00676-processed-gene-0.1-mRNA-1	-3.1803	4.75735e-35	AT1G74470.1	---	Pyridine nucleotide-disulphide oxidoreductase family protein
	maker-Scf00171-augustus-gene-2.8-mRNA-1	2.55238	5.04452e-35	#N/A	#N/A	#N/A
	maker-Scf00092-augustus-gene-3.7-mRNA-1	3.29067	5.16194e-35	AT3G20970.1	NFU4, ATNFU2	NFU domain protein 4
	augustus_masked-Scf00637-processed-gene-0.4-mRNA-1	4.54863	5.40854e-35	#N/A	#N/A	#N/A
	maker-Scf00071-augustus-gene-4.7-mRNA-1	-4.58212	5.61679e-35	AT2G16760.1	---	Calcium-dependent phosphotriesterase superfamily protein
	maker-Scf00222-augustus-gene-0.4-mRNA-1	5.08833	6.1111e-35	#N/A	#N/A	#N/A
	maker-Scf00118-augustus-gene-5.5-mRNA-1	-3.82985	6.36933e-35	AT2G43710.2	SSI2, FAB2	Plant stearoyl-acyl-carrier-protein desaturase family protein
	augustus_masked-Scf00024-processed-gene-14.3-mRNA-1	-4.66416	6.48618e-35	AT2G33620.4	---	AT hook motif DNA-binding family protein
	maker-Scf00014-augustus-gene-1.5-mRNA-1	3.00003	6.52382e-35	AT4G37680.2	HHP4	heptahelical protein 4
	augustus_masked-Scf00193-processed-gene-0.1-mRNA-1	4.27291	7.18185e-35	AT1G35210.1	---	unknown protein; FUNCTIONS IN: molecular_function unknown; INVOLVED IN: biological_process unknown; LOCATED IN: chloroplast; EXPRESSED IN: 14 plant structures; EXPRESSED DURING: 9 growth stages; CONTAINS InterPro DOMAIN/s: Protein of unknown function DUF740 (InterPro:IPR008004); BEST Arabidopsis thaliana protein match is: unknown protein (TAIR:AT1G22470.1); Has 83 Blast hits to 83 proteins in 12 …
	maker-Scf00758-augustus-gene-0.9-mRNA-1	5.89481	7.18185e-35	AT1G07630.1	PLL5	pol-like 5
	maker-Scf00217-augustus-gene-6.12-mRNA-1	-5.10696	7.92987e-35	AT4G10340.1	LHCB5	light harvesting complex of photosystem II 5
	maker-Scf00059-augustus-gene-7.9-mRNA-1	3.12129	9.17407e-35	#N/A	#N/A	#N/A
	augustus_masked-Scf00037-processed-gene-14.0-mRNA-1	-1.48063	9.48014e-35	AT1G27510.1	---	Protein of unknown function (DUF3506)
	maker-Scf00254-augustus-gene-3.8-mRNA-1	3.2918	9.74401e-35	AT5G14040.1	PHT3;1	phosphate transporter 3;1
	maker-Scf00004-augustus-gene-13.11-mRNA-1	-4.6863	9.89724e-35	AT4G35920.2	MCA1	PLAC8 family protein
	maker-Scf00024-augustus-gene-11.7-mRNA-1	3.25896	1.01912e-34	AT5G47070.1	---	Protein kinase superfamily protein
	augustus_masked-Scf38015-processed-gene-0.0-mRNA-1	-3.73781	1.04361e-34	#N/A	#N/A	#N/A
	maker-Scf00022-augustus-gene-12.8-mRNA-1	3.60406	1.04876e-34	AT3G13320.1	CAX2, atcax2	cation exchanger 2
	maker-Scf00149-augustus-gene-6.6-mRNA-1	2.46787	1.15675e-34	AT5G39950.1	ATTRX2, ATH2, ATTRXH2, TRXH2, TRX2	thioredoxin 2
	maker-Scf00033-augustus-gene-7.11-mRNA-1	-2.43179	1.21893e-34	AT2G15430.1	RBP36A, RPB35.5A, NRPB3, NRPD3, NRPE3A	DNA-directed RNA polymerase family protein
	maker-Scf00047-augustus-gene-14.18-mRNA-1	2.10213	1.28145e-34	AT2G06510.1	ATRPA1A, RPA1A, RPA70A, ATRPA70A	replication protein A 1A
	augustus_masked-Scf00116-processed-gene-6.1-mRNA-1	5.68634	1.31895e-34	AT4G16640.1	---	Matrixin family protein
	maker-Scf00009-augustus-gene-26.7-mRNA-1	1.91227	1.35065e-34	AT1G10280.1	---	Core-2/I-branching beta-1,6-N-acetylglucosaminyltransferase family protein
	augustus_masked-Scf00018-processed-gene-6.2-mRNA-1	-5.75605	1.45764e-34	AT1G55670.1	PSAG	photosystem I subunit G
	maker-Scf00098-augustus-gene-7.8-mRNA-1	-2.8001	1.47757e-34	AT5G19670.1	---	Exostosin family protein
	maker-Scf00303-augustus-gene-0.6-mRNA-1	2.17108	1.49604e-34	#N/A	#N/A	#N/A
	maker-Scf00175-augustus-gene-2.12-mRNA-1	3.32349	1.53928e-34	AT1G29800.1	---	RING/FYVE/PHD-type zinc finger family protein
	maker-Scf00036-augustus-gene-9.10-mRNA-1	3.09243	1.60161e-34	AT1G03380.1	ATATG18G, ATG18G	homolog of yeast autophagy 18 (ATG18) G
	maker-Scf01501-augustus-gene-0.3-mRNA-1	3.24738	1.63341e-34	#N/A	#N/A	#N/A
	maker-Scf00389-augustus-gene-1.7-mRNA-1	3.12897	1.77274e-34	AT5G14280.1	---	DNA-binding storekeeper protein-related
	augustus_masked-Scf00313-processed-gene-0.4-mRNA-1	-2.41232	1.86813e-34	AT4G24830.1	---	arginosuccinate synthase family
	maker-Scf00255-augustus-gene-4.5-mRNA-1	-4.27165	2.06719e-34	#N/A	#N/A	#N/A
	maker-Scf00067-augustus-gene-11.8-mRNA-1	3.9728	2.07938e-34	AT1G32170.1	XTR4, XTH30	xyloglucan endotransglucosylase/hydrolase 30
	maker-Scf00135-augustus-gene-6.6-mRNA-1	1.86561	2.07938e-34	---	---	---
	augustus_masked-Scf01748-processed-gene-0.2-mRNA-1	-2.51912	2.12365e-34	AT1G34050.1	---	Ankyrin repeat family protein
	maker-Scf00017-augustus-gene-17.14-mRNA-1	-1.91729	2.1342e-34	AT3G54210.1	---	Ribosomal protein L17 family protein
	maker-Scf00039-augustus-gene-2.13-mRNA-1	-3.98569	2.16746e-34	AT1G51550.1	---	Kelch repeat-containing F-box family protein
	augustus_masked-Scf00014-processed-gene-22.3-mRNA-1	1.15446	2.19897e-34	AT2G47470.1	ATPDIL2-1, UNE5, MEE30, PDI11, ATPDI11	thioredoxin family protein
	maker-Scf00002-augustus-gene-6.7-mRNA-1	3.85368	2.21639e-34	AT5G19855.1	---	Chaperonin-like RbcX protein
	maker-Scf00119-augustus-gene-2.7-mRNA-1	2.98056	2.24213e-34	AT5G07440.2	GDH2	glutamate dehydrogenase 2
	maker-Scf00010-augustus-gene-8.6-mRNA-1	2.5108	2.24826e-34	AT4G09810.1	---	Nucleotide-sugar transporter family protein
	maker-Scf00045-augustus-gene-2.3-mRNA-1	1.57508	2.53854e-34	AT2G26230.1	---	uricase / urate oxidase / nodulin 35, putative
	maker-Scf00012-augustus-gene-8.6-mRNA-1	6.06056	2.55735e-34	AT4G12840.2	---	Protein of unknown function (DUF707)
	maker-Scf00040-augustus-gene-6.5-mRNA-1	5.1836	2.74044e-34	#N/A	#N/A	#N/A
	maker-Scf00047-augustus-gene-1.3-mRNA-1	-4.71271	2.8316e-34	AT1G48480.1	RKL1	receptor-like kinase 1
	augustus_masked-Scf00126-processed-gene-6.0-mRNA-1	4.28295	3.02844e-34	AT2G38360.1	PRA1.B4	prenylated RAB acceptor 1.B4
	augustus_masked-Scf00192-processed-gene-2.2-mRNA-1	4.21543	3.17915e-34	AT4G24290.2	---	MAC/Perforin domain-containing protein
	augustus_masked-Scf00584-processed-gene-1.5-mRNA-1	8.69687	3.2547e-34	AT1G72430.1	---	SAUR-like auxin-responsive protein family
	maker-Scf00237-augustus-gene-4.6-mRNA-1	1.38904	3.63732e-34	AT4G28910.3	NINJA	novel interactor of JAZ
	maker-Scf00128-augustus-gene-4.6-mRNA-1	-5.04532	3.69271e-34	AT3G04810.2	ATNEK2, NEK2	NIMA-related kinase 2
	augustus_masked-Scf00048-processed-gene-0.6-mRNA-1	2.71771	3.76177e-34	AT4G31540.1	ATEXO70G1, EXO70G1	exocyst subunit exo70 family protein G1
	maker-Scf00325-augustus-gene-2.6-mRNA-1	4.78227	3.77001e-34	AT1G23870.1	ATTPS9, TPS9	trehalose-phosphatase/synthase 9
	maker-Scf00265-augustus-gene-1.13-mRNA-1	6.89009	3.82007e-34	AT3G54100.1	---	O-fucosyltransferase family protein
	maker-Scf01991-augustus-gene-0.1-mRNA-1	-3.48733	3.89681e-34	#N/A	#N/A	#N/A
	maker-Scf00047-augustus-gene-7.4-mRNA-1	3.87034	3.94606e-34	AT1G73480.1	---	alpha/beta-Hydrolases superfamily protein
	augustus_masked-Scf00638-processed-gene-0.0-mRNA-1	-5.17468	3.97317e-34	AT2G47840.1	---	Uncharacterised conserved protein ycf60
	maker-Scf00185-augustus-gene-0.8-mRNA-1	3.29432	4.1828e-34	AT2G47490.1	ATNDT1, NDT1	NAD+ transporter 1
	maker-Scf00010-augustus-gene-0.5-mRNA-1	2.60536	4.90473e-34	AT3G53620.1	AtPPa4, PPa4	pyrophosphorylase 4
	maker-Scf00050-augustus-gene-5.11-mRNA-1	1.26571	5.05292e-34	AT1G52360.2	---	Coatomer, beta' subunit
	maker-Scf00111-augustus-gene-3.8-mRNA-1	3.32593	5.07133e-34	AT5G18610.2	---	Protein kinase superfamily protein
	maker-Scf00613-augustus-gene-0.7-mRNA-1	3.54381	5.09617e-34	#N/A	#N/A	#N/A
	maker-Scf00094-augustus-gene-10.14-mRNA-1	-4.01908	5.2674e-34	AT4G29560.1	---	CONTAINS InterPro DOMAIN/s: Fanconi Anaemia group E protein, C-terminal (InterPro:IPR021025); Has 41 Blast hits to 41 proteins in 17 species: Archae - 0; Bacteria - 0; Metazoa - 10; Fungi - 0; Plants - 27; Viruses - 0; Other Eukaryotes - 4 (source: NCBI BLink).
	maker-Scf00482-augustus-gene-2.10-mRNA-1	2.68502	5.5467e-34	AT1G47056.1	VFB1	VIER F-box proteine 1
	maker-Scf00208-augustus-gene-4.6-mRNA-1	-3.21771	5.90761e-34	AT5G56750.1	NDL1	N-MYC downregulated-like 1
	augustus_masked-Scf00083-processed-gene-5.1-mRNA-1	-6.02284	5.98024e-34	AT1G14790.1	RDR1, ATRDRP1	RNA-dependent RNA polymerase 1
	maker-Scf00492-augustus-gene-1.8-mRNA-1	1.09807	6.08875e-34	AT5G66140.1	PAD2	proteasome alpha subunit D2
	augustus_masked-Scf00012-processed-gene-21.4-mRNA-1	-3.44183	6.10128e-34	AT3G27010.1	AT-TCP20, PCF1, TCP20, ATTCP20	TEOSINTE BRANCHED 1, cycloidea, PCF (TCP)-domain family protein 20
	maker-Scf00010-augustus-gene-18.7-mRNA-1	6.1461	6.22177e-34	AT1G30135.1	JAZ8, TIFY5A	jasmonate-zim-domain protein 8
	augustus_masked-Scf00583-processed-gene-1.2-mRNA-1	1.96476	6.58102e-34	AT5G56450.1	---	Mitochondrial substrate carrier family protein
	maker-Scf03450-augustus-gene-0.1-mRNA-1	-3.99962	6.60294e-34	AT3G48310.1	CYP71A22	cytochrome P450, family 71, subfamily A, polypeptide 22
	maker-Scf01537-augustus-gene-0.4-mRNA-1	-1.7445	6.71826e-34	AT5G41620.1	---	FUNCTIONS IN: molecular_function unknown; INVOLVED IN: biological_process unknown; LOCATED IN: chloroplast, plasma membrane; EXPRESSED IN: 9 plant structures; EXPRESSED DURING: 6 growth stages; BEST Arabidopsis thaliana protein match is: intracellular protein transport protein USO1-related (TAIR:AT1G64180.1); Has 30201 Blast hits to 17322 proteins in 780 species: Archae - 12; Bacteria - 1396; Met…
	augustus_masked-Scf00999-processed-gene-0.2-mRNA-1	2.39446	7.35553e-34	#N/A	#N/A	#N/A
	augustus_masked-Scf00034-processed-gene-7.3-mRNA-1	-3.42518	8.107e-34	AT3G25520.1	ATL5, PGY3, OLI5, RPL5A	ribosomal protein L5
	maker-Scf00251-augustus-gene-5.4-mRNA-1	1.58437	1.03963e-33	AT2G04410.1	---	RPM1-interacting protein 4 (RIN4) family protein
	augustus_masked-Scf00019-processed-gene-10.2-mRNA-1	-3.84745	1.05825e-33	AT3G57560.1	NAGK	N-acetyl-l-glutamate kinase
	maker-Scf00178-augustus-gene-6.8-mRNA-1	1.74508	1.11877e-33	AT1G44750.2	ATPUP11, PUP11	purine permease 11
	maker-Scf00027-augustus-gene-11.5-mRNA-1	1.19465	1.14647e-33	AT4G38520.2	---	Protein phosphatase 2C family protein
	augustus_masked-Scf01796-processed-gene-0.3-mRNA-1	-4.99614	1.15388e-33	AT2G22850.2	bZIP6	basic leucine-zipper 6
	augustus_masked-Scf00832-processed-gene-0.7-mRNA-1	4.03808	1.18875e-33	AT5G43260.1	---	chaperone protein dnaJ-related
	maker-Scf01651-augustus-gene-0.3-mRNA-1	4.25216	1.24173e-33	#N/A	#N/A	#N/A
	maker-Scf00069-augustus-gene-7.8-mRNA-1	1.62252	1.29032e-33	#N/A	#N/A	#N/A
	maker-Scf00422-augustus-gene-1.2-mRNA-1	5.74793	1.30331e-33	AT5G47560.1	ATTDT, ATSDAT, TDT	tonoplast dicarboxylate transporter
	augustus_masked-Scf00399-processed-gene-2.4-mRNA-1	1.49383	1.31947e-33	#N/A	#N/A	#N/A
	augustus_masked-Scf00205-processed-gene-6.3-mRNA-1	-4.24648	1.42733e-33	AT5G47580.1	---	unknown protein; BEST Arabidopsis thaliana protein match is: unknown protein (TAIR:AT4G17250.1); Has 1807 Blast hits to 1807 proteins in 277 species: Archae - 0; Bacteria - 0; Metazoa - 736; Fungi - 347; Plants - 385; Viruses - 0; Other Eukaryotes - 339 (source: NCBI BLink).
	maker-Scf00033-augustus-gene-2.11-mRNA-1	-3.3284	1.43657e-33	AT2G25570.3	---	binding
	maker-Scf00371-augustus-gene-2.7-mRNA-1	1.51448	1.48416e-33	AT1G71980.1	---	Protease-associated (PA) RING/U-box zinc finger family protein
	augustus_masked-Scf00352-processed-gene-0.0-mRNA-1	-3.67658	1.48442e-33	AT1G17140.2	ICR1, RIP1	interactor of constitutive active rops 1
	augustus_masked-Scf00024-processed-gene-12.3-mRNA-1	3.74969	1.48937e-33	AT3G60220.1	ATL4, TL4	TOXICOS EN LEVADURA 4
	augustus_masked-Scf26684-processed-gene-0.0-mRNA-1	-8.94479	1.49296e-33	#N/A	#N/A	#N/A
	maker-Scf00043-augustus-gene-14.4-mRNA-1	1.52798	1.80827e-33	AT1G76140.1	---	Prolyl oligopeptidase family protein
	maker-Scf01072-augustus-gene-0.4-mRNA-1	1.89776	1.95387e-33	AT1G61800.1	GPT2, ATGPT2	glucose-6-phosphate/phosphate translocator 2
	maker-Scf00100-augustus-gene-8.11-mRNA-1	-0.825623	1.98505e-33	AT1G77670.1	---	Pyridoxal phosphate (PLP)-dependent transferases superfamily protein
	augustus_masked-Scf00003-processed-gene-11.3-mRNA-1	-3.85422	2.19678e-33	AT1G17620.1	---	Late embryogenesis abundant (LEA) hydroxyproline-rich glycoprotein family
	maker-Scf00003-augustus-gene-15.8-mRNA-1	1.86774	2.25382e-33	AT5G11710.1	---	ENTH/VHS family protein
	maker-Scf00154-augustus-gene-4.9-mRNA-1	2.40885	2.25382e-33	AT5G21090.1	---	Leucine-rich repeat (LRR) family protein
	maker-Scf00104-augustus-gene-6.3-mRNA-1	2.57681	2.78479e-33	AT1G07810.1	ECA1, ATECA1, ACA3	ER-type Ca2+-ATPase 1
	augustus_masked-Scf00379-processed-gene-2.2-mRNA-1	-3.3834	3.00363e-33	AT4G39790.1	---	Protein of unknown function (DUF630 and DUF632)
	augustus_masked-Scf00195-processed-gene-6.3-mRNA-1	9.00888	3.2514e-33	---	---	---
	maker-Scf00059-augustus-gene-4.9-mRNA-1	-8.00762	3.43986e-33	#N/A	#N/A	#N/A
	maker-Scf00295-augustus-gene-4.8-mRNA-1	-3.09756	3.57468e-33	AT5G08540.1	---	unknown protein; FUNCTIONS IN: molecular_function unknown; INVOLVED IN: biological_process unknown; LOCATED IN: chloroplast thylakoid membrane, chloroplast, chloroplast envelope; EXPRESSED IN: 24 plant structures; EXPRESSED DURING: 13 growth stages; Has 30201 Blast hits to 17322 proteins in 780 species: Archae - 12; Bacteria - 1396; Metazoa - 17338; Fungi - 3422; Plants - 5037; Viruses - 0; Other…
	maker-Scf00118-augustus-gene-3.9-mRNA-1	3.75445	3.70856e-33	AT5G67550.1	---	unknown protein; FUNCTIONS IN: molecular_function unknown; INVOLVED IN: biological_process unknown; LOCATED IN: endomembrane system; EXPRESSED IN: flower; EXPRESSED DURING: 4 anthesis; BEST Arabidopsis thaliana protein match is: unknown protein (TAIR:AT1G71110.1); Has 161 Blast hits to 154 proteins in 16 species: Archae - 0; Bacteria - 0; Metazoa - 0; Fungi - 0; Plants - 161; Viruses - 0; Other E…
	augustus_masked-Scf01661-processed-gene-0.1-mRNA-1	1.68193	3.80985e-33	AT3G28450.1	---	Leucine-rich repeat protein kinase family protein
	augustus_masked-Scf00118-processed-gene-5.2-mRNA-1	4.86357	3.89404e-33	AT1G18480.1	---	Calcineurin-like metallo-phosphoesterase superfamily protein
	augustus_masked-Scf00011-processed-gene-1.6-mRNA-1	1.11948	3.9119e-33	AT3G51850.1	CPK13	calcium-dependent protein kinase 13
	maker-Scf00019-augustus-gene-9.8-mRNA-1	2.14959	4.8286e-33	AT2G35680.1	---	Phosphotyrosine protein phosphatases superfamily protein
	augustus_masked-Scf00106-processed-gene-8.0-mRNA-1	3.15885	4.95191e-33	AT2G02870.3	---	Galactose oxidase/kelch repeat superfamily protein
	maker-Scf00171-augustus-gene-6.5-mRNA-1	3.56068	5.24081e-33	#N/A	#N/A	#N/A
	augustus_masked-Scf00353-processed-gene-3.2-mRNA-1	6.28311	5.24461e-33	AT1G67810.1	SUFE2	sulfur E2
	maker-Scf00134-augustus-gene-7.4-mRNA-1	-1.52025	5.29644e-33	#N/A	#N/A	#N/A
	maker-Scf00073-augustus-gene-1.6-mRNA-1	2.32002	5.38452e-33	AT1G29690.1	CAD1	MAC/Perforin domain-containing protein
	maker-Scf00099-augustus-gene-8.6-mRNA-1	2.97405	5.50344e-33	AT5G49710.3	---	unknown protein; BEST Arabidopsis thaliana protein match is: unknown protein (TAIR:AT4G24590.1); Has 35333 Blast hits to 34131 proteins in 2444 species: Archae - 798; Bacteria - 22429; Metazoa - 974; Fungi - 991; Plants - 531; Viruses - 0; Other Eukaryotes - 9610 (source: NCBI BLink).
	augustus_masked-Scf00252-processed-gene-4.2-mRNA-1	-2.55303	5.98958e-33	AT1G80180.1	---	unknown protein; FUNCTIONS IN: molecular_function unknown; INVOLVED IN: biological_process unknown; LOCATED IN: plasma membrane; EXPRESSED IN: 21 plant structures; EXPRESSED DURING: 10 growth stages; BEST Arabidopsis thaliana protein match is: unknown protein (TAIR:AT1G15400.3); Has 30201 Blast hits to 17322 proteins in 780 species: Archae - 12; Bacteria - 1396; Metazoa - 17338; Fungi - 3422; Pla…
	maker-Scf00061-augustus-gene-9.6-mRNA-1	3.38689	6.02212e-33	#N/A	#N/A	#N/A
	augustus_masked-Scf00026-processed-gene-3.5-mRNA-1	6.33709	6.55472e-33	AT4G37690.1	---	Galactosyl transferase GMA12/MNN10 family protein
	maker-Scf00667-augustus-gene-0.1-mRNA-1	1.8471	6.86997e-33	AT5G63190.2	---	MA3 domain-containing protein
	maker-Scf00011-augustus-gene-1.8-mRNA-1	1.95193	6.94165e-33	AT5G64813.1	LIP1	Ras-related small GTP-binding family protein
	maker-Scf00118-augustus-gene-9.6-mRNA-1	-2.43239	6.9599e-33	AT3G03080.1	---	Zinc-binding dehydrogenase family protein
	augustus_masked-Scf00104-processed-gene-5.4-mRNA-1	4.56615	7.02074e-33	AT5G64660.1	ATCMPG2, CMPG2	CYS, MET, PRO, and GLY protein 2
	maker-Scf00797-augustus-gene-0.6-mRNA-1	3.86165	7.10205e-33	#N/A	#N/A	#N/A
	maker-Scf00208-augustus-gene-2.15-mRNA-1	2.01201	7.47793e-33	AT4G32940.1	GAMMA-VPE, GAMMAVPE	gamma vacuolar processing enzyme
	maker-Scf00274-augustus-gene-4.13-mRNA-1	1.80625	7.63875e-33	#N/A	#N/A	#N/A
	maker-Scf00063-augustus-gene-4.10-mRNA-1	3.60115	8.43439e-33	AT2G17290.1	CPK6, ATCDPK3, ATCPK6	Calcium-dependent protein kinase family protein
	maker-Scf00078-augustus-gene-8.9-mRNA-1	3.59635	8.45833e-33	AT4G24050.1	---	NAD(P)-binding Rossmann-fold superfamily protein
	maker-Scf00222-augustus-gene-6.11-mRNA-1	2.34692	9.70131e-33	#N/A	#N/A	#N/A
	maker-Scf00669-augustus-gene-0.9-mRNA-1	-2.29704	1.02776e-32	#N/A	#N/A	#N/A
	maker-Scf00022-augustus-gene-0.8-mRNA-1	9.37774	1.08685e-32	AT2G05910.1	---	Protein of unknown function (DUF567)
	maker-Scf00096-augustus-gene-2.8-mRNA-1	1.44136	1.09431e-32	#N/A	#N/A	#N/A
	maker-Scf00058-augustus-gene-8.7-mRNA-1	2.79164	1.1204e-32	AT5G64510.1	TIN1	unknown protein; FUNCTIONS IN: molecular_function unknown; INVOLVED IN: biological_process unknown; LOCATED IN: endomembrane system; EXPRESSED IN: 17 plant structures; EXPRESSED DURING: 10 growth stages; Has 35333 Blast hits to 34131 proteins in 2444 species: Archae - 798; Bacteria - 22429; Metazoa - 974; Fungi - 991; Plants - 531; Viruses - 0; Other Eukaryotes - 9610 (source: NCBI BLink).
	maker-Scf00766-augustus-gene-0.8-mRNA-1	9.09031	1.1412e-32	AT4G38540.1	---	FAD/NAD(P)-binding oxidoreductase family protein
	maker-Scf00480-augustus-gene-2.10-mRNA-1	-4.13941	1.16236e-32	AT5G58960.3	GIL1	Plant protein of unknown function (DUF641)
	maker-Scf00120-augustus-gene-4.5-mRNA-1	1.71385	1.21236e-32	AT1G64230.2	UBC28	ubiquitin-conjugating enzyme 28
	maker-Scf00067-augustus-gene-5.8-mRNA-1	2.50618	1.22821e-32	AT4G19040.1	EDR2	ENHANCED DISEASE RESISTANCE 2
	augustus_masked-Scf00273-processed-gene-3.1-mRNA-1	1.82383	1.22821e-32	#N/A	#N/A	#N/A
	maker-Scf00024-augustus-gene-2.13-mRNA-1	-3.30204	1.23213e-32	AT1G28680.1	---	HXXXD-type acyl-transferase family protein
	maker-Scf00012-augustus-gene-7.6-mRNA-1	3.48451	1.23892e-32	AT3G25040.1	ERD2B	endoplasmic reticulum retention defective 2B
	augustus_masked-Scf00160-processed-gene-6.0-mRNA-1	2.39793	1.3164e-32	AT5G16150.3	GLT1, PGLCT	plastidic GLC translocator
	maker-Scf00152-augustus-gene-6.6-mRNA-1	2.79835	1.32904e-32	AT3G51730.1	---	saposin B domain-containing protein
	maker-Scf00221-augustus-gene-5.7-mRNA-1	2.17236	1.33682e-32	AT2G16920.1	UBC23, PFU2	ubiquitin-conjugating enzyme 23
	maker-Scf00206-augustus-gene-1.7-mRNA-1	-7.20739	1.39428e-32	AT3G01680.1	---	CONTAINS InterPro DOMAIN/s: Mediator complex subunit Med28 (InterPro:IPR021640); BEST Arabidopsis thaliana protein match is: unknown protein (TAIR:AT3G01670.1); Has 122 Blast hits to 112 proteins in 13 species: Archae - 0; Bacteria - 0; Metazoa - 0; Fungi - 0; Plants - 122; Viruses - 0; Other Eukaryotes - 0 (source: NCBI BLink).
	augustus_masked-Scf00529-processed-gene-0.1-mRNA-1	-2.34725	1.43218e-32	#N/A	#N/A	#N/A
	augustus_masked-Scf00575-processed-gene-1.1-mRNA-1	-4.09119	1.43883e-32	AT4G10620.1	---	P-loop containing nucleoside triphosphate hydrolases superfamily protein
	maker-Scf00130-augustus-gene-5.10-mRNA-1	-2.22011	1.53157e-32	AT2G28900.1	OEP16, ATOEP16-L, ATOEP16-1, OEP16-1	outer plastid envelope protein 16-1
	maker-Scf00038-augustus-gene-6.4-mRNA-1	2.18332	1.56412e-32	AT5G18280.1	ATAPY2, APY2	apyrase 2
	maker-Scf00235-augustus-gene-2.4-mRNA-1	2.69319	1.57825e-32	#N/A	#N/A	#N/A
	maker-Scf00351-augustus-gene-1.9-mRNA-1	3.48025	1.69059e-32	#N/A	#N/A	#N/A
	maker-Scf00011-augustus-gene-14.7-mRNA-1	2.58821	1.72582e-32	AT5G02880.1	UPL4	ubiquitin-protein ligase 4
	augustus_masked-Scf00171-processed-gene-5.2-mRNA-1	-1.90465	1.75731e-32	#N/A	#N/A	#N/A
	maker-Scf00130-augustus-gene-7.4-mRNA-1	2.24065	1.77588e-32	AT5G13820.1	TBP1, ATBP-1, ATBP1, ATTBP1, HPPBF-1	telomeric DNA binding protein 1
	augustus_masked-Scf00155-processed-gene-5.0-mRNA-1	-3.63535	2.01633e-32	AT3G47500.1	CDF3	cycling DOF factor 3
	maker-Scf00069-augustus-gene-11.10-mRNA-1	1.43244	2.09699e-32	#N/A	#N/A	#N/A
	maker-Scf00394-augustus-gene-0.8-mRNA-1	-2.33248	2.10721e-32	#N/A	#N/A	#N/A
	maker-Scf00096-augustus-gene-7.10-mRNA-1	-1.10881	2.40368e-32	#N/A	#N/A	#N/A
	maker-Scf00583-augustus-gene-1.15-mRNA-1	10.403	2.45638e-32	AT3G13750.1	BGAL1	beta galactosidase 1
	maker-Scf00024-augustus-gene-17.6-mRNA-1	2.39747	2.70489e-32	AT1G02130.1	ATRAB1B, ARA5, ARA-5, ATRABD2A, RABD2A, RA-5	RAS 5
	augustus_masked-Scf03974-processed-gene-0.0-mRNA-1	-2.4995	2.80751e-32	AT4G09670.1	---	Oxidoreductase family protein
	maker-Scf00124-augustus-gene-8.9-mRNA-1	3.15389	2.87202e-32	AT1G21000.2	---	PLATZ transcription factor family protein
	maker-Scf00509-augustus-gene-1.5-mRNA-1	2.93737	3.05112e-32	#N/A	#N/A	#N/A
	maker-Scf00003-augustus-gene-10.5-mRNA-1	2.13894	3.30853e-32	AT1G72710.1	CKL2	casein kinase 1-like protein 2
	maker-Scf00724-augustus-gene-1.8-mRNA-1	1.78905	3.79381e-32	AT1G36050.2	---	Endoplasmic reticulum vesicle transporter protein
	maker-Scf00506-augustus-gene-1.9-mRNA-1	9.09333	3.99064e-32	#N/A	#N/A	#N/A
	maker-Scf00003-augustus-gene-19.9-mRNA-1	2.31836	4.02073e-32	AT3G28730.1	ATHMG, SSRP1, NFD, HMG	high mobility group
	augustus_masked-Scf01511-processed-gene-0.3-mRNA-1	-4.72378	4.3831e-32	#N/A	#N/A	#N/A
	augustus_masked-Scf00043-processed-gene-8.7-mRNA-1	2.778	4.58855e-32	AT4G38250.1	---	Transmembrane amino acid transporter family protein
	maker-Scf00026-augustus-gene-6.4-mRNA-1	-3.88056	4.89956e-32	AT3G52170.2	---	DNA binding
	augustus_masked-Scf00867-processed-gene-0.3-mRNA-1	1.21585	5.28686e-32	#N/A	#N/A	#N/A
	maker-Scf01615-augustus-gene-0.2-mRNA-1	-3.85819	5.49131e-32	AT4G25700.1	BETA-OHASE1, B1, chy1, BCH1	beta-hydroxylase 1
	maker-Scf00291-augustus-gene-4.6-mRNA-1	-2.89502	5.75672e-32	AT4G20170.1	---	Domain of unknown function (DUF23)
	maker-Scf00345-augustus-gene-1.2-mRNA-1	2.07679	5.91605e-32	#N/A	#N/A	#N/A
	augustus_masked-Scf00027-processed-gene-2.2-mRNA-1	1.73498	6.54777e-32	AT1G08800.2	---	Protein of unknown function, DUF593
	maker-Scf00180-augustus-gene-5.4-mRNA-1	-2.49992	6.56819e-32	AT1G50840.1	POLGAMMA2	polymerase gamma 2
	maker-Scf01213-augustus-gene-0.4-mRNA-1	4.8666	7.04722e-32	AT1G79620.1	---	Leucine-rich repeat protein kinase family protein
	maker-Scf00899-augustus-gene-0.3-mRNA-1	1.83841	7.13554e-32	AT3G55770.5	---	GATA type zinc finger transcription factor family protein
	maker-Scf00131-augustus-gene-7.9-mRNA-1	3.24133	7.41166e-32	AT1G18010.1	---	Major facilitator superfamily protein
	augustus_masked-Scf00037-processed-gene-6.1-mRNA-1	1.28009	7.53922e-32	AT1G17980.1	PAPS1	poly(A) polymerase 1
	maker-Scf00019-augustus-gene-3.7-mRNA-1	2.45957	8.36695e-32	AT3G60190.1	ADL4, ADLP2, EDR3, DRP1E, ADL1E, DL1E	DYNAMIN-like 1E
	maker-Scf00357-augustus-gene-2.2-mRNA-1	-2.7977	8.36695e-32	AT2G27040.2	38200	Argonaute family protein
	maker-Scf00097-augustus-gene-9.13-mRNA-1	1.54752	8.53113e-32	AT3G25910.1	---	Protein of unknown function (DUF1644)
	maker-Scf00071-augustus-gene-0.8-mRNA-1	5.62951	8.96216e-32	AT5G57580.1	---	Calmodulin-binding protein
	maker-Scf03083-augustus-gene-0.1-mRNA-1	-1.91858	9.75979e-32	AT1G25580.1	SOG1, ANAC008	NAC (No Apical Meristem) domain transcriptional regulator superfamily protein
	augustus_masked-Scf00665-processed-gene-1.5-mRNA-1	2.50545	9.76257e-32	AT5G37730.1	---	unknown protein; BEST Arabidopsis thaliana protein match is: unknown protein (TAIR:AT1G23150.1); Has 1807 Blast hits to 1807 proteins in 277 species: Archae - 0; Bacteria - 0; Metazoa - 736; Fungi - 347; Plants - 385; Viruses - 0; Other Eukaryotes - 339 (source: NCBI BLink).
	maker-Scf00020-augustus-gene-10.7-mRNA-1	-2.23395	1.01362e-31	AT2G01210.1	---	Leucine-rich repeat protein kinase family protein
	maker-Scf02047-augustus-gene-0.4-mRNA-1	-3.28777	1.04157e-31	AT1G14900.1	HMGA	high mobility group A
	maker-Scf00017-augustus-gene-11.11-mRNA-1	-1.66079	1.13176e-31	AT2G30520.1	RPT2	Phototropic-responsive NPH3 family protein
	maker-Scf00107-augustus-gene-2.4-mRNA-1	2.87622	1.14948e-31	#N/A	#N/A	#N/A
	maker-Scf00149-augustus-gene-3.9-mRNA-1	-2.18598	1.17788e-31	AT3G58500.1	PP2A-4	protein phosphatase 2A-4
	augustus_masked-Scf00024-processed-gene-8.10-mRNA-1	3.48909	1.18625e-31	AT5G16760.1	---	Inositol 1,3,4-trisphosphate 5/6-kinase family protein
	augustus_masked-Scf00479-processed-gene-2.6-mRNA-1	-1.9	1.24657e-31	#N/A	#N/A	#N/A
	augustus_masked-Scf00099-processed-gene-9.3-mRNA-1	1.78666	1.2487e-31	AT1G28390.1	---	Protein kinase superfamily protein
	augustus_masked-Scf00174-processed-gene-3.7-mRNA-1	-1.46007	1.34436e-31	AT5G55530.2	---	Calcium-dependent lipid-binding (CaLB domain) family protein
	maker-Scf00172-augustus-gene-2.5-mRNA-1	-4.95429	1.34449e-31	#N/A	#N/A	#N/A
	augustus_masked-Scf00094-processed-gene-1.2-mRNA-1	3.90808	1.37434e-31	AT4G34050.1	CCoAOMT1	S-adenosyl-L-methionine-dependent methyltransferases superfamily protein
	maker-Scf03654-augustus-gene-0.5-mRNA-1	2.06801	1.38978e-31	AT1G68580.2	---	agenet domain-containing protein / bromo-adjacent homology (BAH) domain-containing protein
	maker-Scf00111-augustus-gene-6.9-mRNA-1	4.83156	1.40459e-31	AT2G28550.3	RAP2.7	related to AP2.7
	maker-Scf00067-augustus-gene-3.6-mRNA-1	-3.29141	1.5038e-31	AT5G35980.1	YAK1	yeast YAK1-related gene 1
	augustus_masked-Scf00807-processed-gene-0.6-mRNA-1	-3.68481	1.51479e-31	AT4G15770.1	---	RNA binding
	maker-Scf00070-augustus-gene-0.7-mRNA-1	-2.27515	1.57745e-31	AT3G62070.1	---	unknown protein; BEST Arabidopsis thaliana protein match is: unknown protein (TAIR:AT2G46940.1); Has 137 Blast hits to 135 proteins in 12 species: Archae - 0; Bacteria - 0; Metazoa - 0; Fungi - 0; Plants - 137; Viruses - 0; Other Eukaryotes - 0 (source: NCBI BLink).
	augustus_masked-Scf32308-processed-gene-0.0-mRNA-1	-6.26485	1.63462e-31	AT2G19810.1	---	CCCH-type zinc finger family protein
	maker-Scf00285-augustus-gene-4.12-mRNA-1	-3.17497	1.69522e-31	AT5G57700.1	---	BNR/Asp-box repeat family protein
	augustus_masked-Scf00430-processed-gene-2.9-mRNA-1	3.24589	1.79977e-31	#N/A	#N/A	#N/A
	maker-Scf00138-augustus-gene-8.19-mRNA-1	1.74218	1.97527e-31	#N/A	#N/A	#N/A
	augustus_masked-Scf00149-processed-gene-2.2-mRNA-1	2.10954	2.11766e-31	AT2G42520.1	---	P-loop containing nucleoside triphosphate hydrolases superfamily protein
	maker-Scf00186-augustus-gene-6.16-mRNA-1	3.73479	2.12803e-31	AT3G47550.6	---	RING/FYVE/PHD zinc finger superfamily protein
	maker-Scf00022-augustus-gene-10.11-mRNA-1	-1.42626	2.15659e-31	AT3G14350.3	SRF7	STRUBBELIG-receptor family 7
	maker-Scf00119-augustus-gene-3.10-mRNA-1	1.64789	2.17289e-31	AT4G17570.2	GATA26	GATA transcription factor 26
	maker-Scf00017-augustus-gene-4.7-mRNA-1	1.49003	2.21525e-31	AT3G52850.1	VSR1, BP-80, ATELP, BP80, BP80B, ATELP1, ATVSR1, GFS1, VSR1;1, BP80-1;1	vacuolar sorting receptor homolog 1
	maker-Scf00056-augustus-gene-6.2-mRNA-1	3.95268	2.29608e-31	AT5G49710.3	---	unknown protein; BEST Arabidopsis thaliana protein match is: unknown protein (TAIR:AT4G24590.1); Has 35333 Blast hits to 34131 proteins in 2444 species: Archae - 798; Bacteria - 22429; Metazoa - 974; Fungi - 991; Plants - 531; Viruses - 0; Other Eukaryotes - 9610 (source: NCBI BLink).
	augustus_masked-Scf00006-processed-gene-5.4-mRNA-1	-5.20823	2.38612e-31	AT2G35150.1	EXL1	EXORDIUM like 1
	augustus_masked-Scf31562-processed-gene-0.0-mRNA-1	2.08412	2.42612e-31	#N/A	#N/A	#N/A
	augustus_masked-Scf00023-processed-gene-19.0-mRNA-1	-3.56295	2.47914e-31	AT3G03980.1	---	NAD(P)-binding Rossmann-fold superfamily protein
	maker-Scf00271-augustus-gene-4.12-mRNA-1	2.39943	2.48029e-31	AT5G04990.1	SUN1, ATSUN1	SAD1/UNC-84 domain protein 1
	augustus_masked-Scf00117-processed-gene-9.5-mRNA-1	-5.41861	2.61422e-31	AT5G60850.1	OBP4	OBF binding protein 4
	maker-Scf00961-augustus-gene-0.3-mRNA-1	-3.26399	2.67655e-31	AT1G30610.2	EMB2279	pentatricopeptide (PPR) repeat-containing protein
	maker-Scf00006-augustus-gene-28.9-mRNA-1	-2.19708	2.68557e-31	AT1G30330.1	ARF6	auxin response factor 6
	augustus_masked-Scf00142-processed-gene-3.1-mRNA-1	2.58307	2.68557e-31	#N/A	#N/A	#N/A
	augustus_masked-Scf00651-processed-gene-0.0-mRNA-1	-2.49946	2.72846e-31	AT3G13790.1	ATCWINV1, ATBFRUCT1	Glycosyl hydrolases family 32 protein
	augustus_masked-Scf01711-processed-gene-0.0-mRNA-1	3.08213	2.83425e-31	AT3G20660.1	AtOCT4, 4-Oct	organic cation/carnitine transporter4
	maker-Scf00041-augustus-gene-14.13-mRNA-1	2.37552	3.0822e-31	AT2G44610.1	RAB6, ATRABH1B, ATRAB6A, RAB6A	Ras-related small GTP-binding family protein
	augustus_masked-Scf00488-processed-gene-1.0-mRNA-1	-5.03591	3.42174e-31	AT1G69160.1	---	unknown protein; BEST Arabidopsis thaliana protein match is: unknown protein (TAIR:AT3G13980.1); Has 173 Blast hits to 172 proteins in 54 species: Archae - 0; Bacteria - 0; Metazoa - 25; Fungi - 33; Plants - 84; Viruses - 2; Other Eukaryotes - 29 (source: NCBI BLink).
	maker-Scf00035-augustus-gene-11.8-mRNA-1	2.05628	3.42892e-31	AT1G65930.1	cICDH	cytosolic NADP+-dependent isocitrate dehydrogenase
	augustus_masked-Scf00360-processed-gene-3.5-mRNA-1	-1.61749	3.4689e-31	AT1G70600.1	---	Ribosomal protein L18e/L15 superfamily protein
	augustus_masked-Scf00187-processed-gene-1.0-mRNA-1	-3.26141	3.47858e-31	AT2G18790.1	PHYB, HY3, OOP1	phytochrome B
	maker-Scf02104-augustus-gene-0.2-mRNA-1	-4.87359	3.57416e-31	#N/A	#N/A	#N/A
	maker-Scf00807-augustus-gene-0.13-mRNA-1	2.39137	3.64115e-31	AT1G05500.1	SYTE, ATSYTE, NTMC2TYPE2.1, NTMC2T2.1, SYT5	Calcium-dependent lipid-binding (CaLB domain) family protein
	augustus_masked-Scf00969-processed-gene-0.6-mRNA-1	5.71284	4.00668e-31	AT2G46150.1	---	Late embryogenesis abundant (LEA) hydroxyproline-rich glycoprotein family
	maker-Scf00069-augustus-gene-12.15-mRNA-1	-2.38029	4.25736e-31	#N/A	#N/A	#N/A
	maker-Scf24039-augustus-gene-0.1-mRNA-1	2.337	4.69089e-31	AT5G23090.4	NF-YB13	nuclear factor Y, subunit B13
	maker-Scf00188-augustus-gene-1.6-mRNA-1	12.2982	5.18656e-31	AT4G19810.1	---	Glycosyl hydrolase family protein with chitinase insertion domain
	augustus_masked-Scf26298-processed-gene-0.0-mRNA-1	3.78685	5.549e-31	#N/A	#N/A	#N/A
	maker-Scf00039-augustus-gene-9.8-mRNA-1	-1.46045	5.66489e-31	---	---	---
	augustus_masked-Scf00003-processed-gene-31.7-mRNA-1	-2.82996	5.9182e-31	AT5G44230.1	---	Pentatricopeptide repeat (PPR) superfamily protein
	maker-Scf00007-augustus-gene-5.8-mRNA-1	1.59365	5.94601e-31	AT5G49810.1	MMT	methionine S-methyltransferase
	augustus_masked-Scf00067-processed-gene-4.3-mRNA-1	-2.17882	6.06045e-31	AT5G17520.1	RCP1, MEX1	root cap 1 (RCP1)
	augustus_masked-Scf05095-processed-gene-0.0-mRNA-1	-3.99292	6.0869e-31	AT5G54160.1	ATOMT1, OMT1	O-methyltransferase 1
	maker-Scf00307-augustus-gene-2.12-mRNA-1	-6.47238	6.22913e-31	#N/A	#N/A	#N/A
	maker-Scf01275-augustus-gene-0.1-mRNA-1	6.91062	6.371e-31	AT3G13790.1	ATCWINV1, ATBFRUCT1	Glycosyl hydrolases family 32 protein
	maker-Scf00098-augustus-gene-8.5-mRNA-1	-4.05978	6.57834e-31	AT1G15440.1	PWP2, ATPWP2	periodic tryptophan protein 2
	maker-Scf00095-augustus-gene-6.7-mRNA-1	-2.58991	6.63323e-31	AT3G16000.1	MFP1	MAR binding filament-like protein 1
	maker-Scf00075-augustus-gene-8.8-mRNA-1	-2.21658	6.71207e-31	#N/A	#N/A	#N/A
	augustus_masked-Scf00036-processed-gene-11.3-mRNA-1	2.14407	6.88368e-31	AT2G47970.1	---	Nuclear pore localisation protein NPL4
	maker-Scf00120-augustus-gene-4.6-mRNA-1	-3.98969	7.2346e-31	AT1G04880.1	---	HMG (high mobility group) box protein with ARID/BRIGHT DNA-binding domain
	maker-Scf00120-augustus-gene-2.7-mRNA-1	-2.61344	7.28209e-31	AT5G56270.1	WRKY2, ATWRKY2	WRKY DNA-binding protein 2
	maker-Scf00116-augustus-gene-0.10-mRNA-1	2.14409	7.35269e-31	AT4G00170.1	---	Plant VAMP (vesicle-associated membrane protein) family protein
	maker-Scf00227-augustus-gene-1.6-mRNA-1	1.73524	7.35269e-31	AT3G09880.1	ATB'BETA	Protein phosphatase 2A regulatory B subunit family protein
	maker-Scf00571-augustus-gene-1.10-mRNA-1	7.53277	7.54687e-31	#N/A	#N/A	#N/A
	maker-Scf00020-augustus-gene-2.9-mRNA-1	3.68083	7.62633e-31	AT2G05920.1	---	Subtilase family protein
	augustus_masked-Scf00025-processed-gene-6.4-mRNA-1	-0.706455	7.7844e-31	AT1G59580.2	ATMPK2, MPK2	mitogen-activated protein kinase homolog 2
	maker-Scf00107-augustus-gene-1.6-mRNA-1	1.40039	7.90327e-31	#N/A	#N/A	#N/A
	augustus_masked-Scf00217-processed-gene-2.4-mRNA-1	-2.55527	7.93159e-31	AT5G08430.1	---	SWIB/MDM2 domain;Plus-3;GYF
	maker-Scf00227-augustus-gene-4.8-mRNA-1	2.75224	8.27826e-31	AT5G60760.1	---	P-loop containing nucleoside triphosphate hydrolases superfamily protein
	maker-Scf00008-augustus-gene-17.9-mRNA-1	3.11326	8.33522e-31	AT2G13690.1	---	PRLI-interacting factor, putative
	maker-Scf00471-augustus-gene-1.3-mRNA-1	-2.52235	8.33522e-31	#N/A	#N/A	#N/A
	maker-Scf02840-augustus-gene-0.2-mRNA-1	4.42763	8.53854e-31	AT3G02800.1	---	Tyrosine phosphatase family protein
	maker-Scf03298-augustus-gene-0.1-mRNA-1	1.62701	8.80566e-31	AT5G40760.1	G6PD6	glucose-6-phosphate dehydrogenase 6
	maker-Scf00087-augustus-gene-9.11-mRNA-1	-2.64122	1.04204e-30	AT1G71500.1	---	Rieske (2Fe-2S) domain-containing protein
	maker-Scf00461-augustus-gene-1.4-mRNA-1	-2.89726	1.07885e-30	#N/A	#N/A	#N/A
	maker-Scf04436-augustus-gene-0.1-mRNA-1	6.91792	1.08946e-30	#N/A	#N/A	#N/A
	maker-Scf00302-augustus-gene-4.11-mRNA-1	-5.46007	1.12866e-30	#N/A	#N/A	#N/A
	maker-Scf00072-augustus-gene-7.4-mRNA-1	1.26455	1.13974e-30	AT3G59920.1	ATGDI2, GDI2	RAB GDP dissociation inhibitor 2
	augustus_masked-Scf00306-processed-gene-4.2-mRNA-1	-2.46119	1.14152e-30	AT2G16365.2	---	F-box family protein
	augustus_masked-Scf00066-processed-gene-4.6-mRNA-1	-3.1208	1.20529e-30	AT4G14890.1	FdC2	2Fe-2S ferredoxin-like superfamily protein
	augustus_masked-Scf00020-processed-gene-16.2-mRNA-1	-5.05138	1.20885e-30	AT4G27950.1	CRF4	cytokinin response factor 4
	augustus_masked-Scf00159-processed-gene-2.3-mRNA-1	2.44288	1.20885e-30	AT2G02870.3	---	Galactose oxidase/kelch repeat superfamily protein
	augustus_masked-Scf00150-processed-gene-3.1-mRNA-1	3.45642	1.23211e-30	AT3G49590.3	---	Autophagy-related protein 13
	maker-Scf00152-augustus-gene-2.7-mRNA-1	5.43381	1.31771e-30	AT3G56180.1	---	Protein of unknown function (DUF567)
	maker-Scf00221-augustus-gene-0.6-mRNA-1	-4.26346	1.31771e-30	AT5G51440.1	---	HSP20-like chaperones superfamily protein
	maker-Scf00146-augustus-gene-2.10-mRNA-1	-3.44851	1.40833e-30	AT3G62100.1	IAA30	indole-3-acetic acid inducible 30
	maker-Scf00502-augustus-gene-1.9-mRNA-1	-1.50393	1.47505e-30	AT3G06510.1	SFR2, ATSFR2	Glycosyl hydrolase superfamily protein
	maker-Scf00019-augustus-gene-11.7-mRNA-1	-2.36857	1.54643e-30	AT3G20050.1	ATTCP-1, TCP-1	T-complex protein 1 alpha subunit
	maker-Scf00150-augustus-gene-5.16-mRNA-1	6.31583	1.57303e-30	AT5G24580.1	---	Heavy metal transport/detoxification superfamily protein
	maker-Scf00069-augustus-gene-12.12-mRNA-1	-3.29257	1.59528e-30	#N/A	#N/A	#N/A
	maker-Scf00222-augustus-gene-0.6-mRNA-1	1.33907	1.61875e-30	#N/A	#N/A	#N/A
	maker-Scf03604-augustus-gene-0.2-mRNA-1	2.4672	1.69108e-30	AT4G37790.1	HAT22	Homeobox-leucine zipper protein family
	augustus_masked-Scf00005-processed-gene-27.2-mRNA-1	2.75798	1.74115e-30	AT1G13740.1	AFP2	ABI five binding protein 2
	maker-Scf00027-augustus-gene-1.9-mRNA-1	7.1876	1.80455e-30	AT2G29990.1	NDA2	alternative NAD(P)H dehydrogenase 2
	maker-Scf00584-augustus-gene-0.13-mRNA-1	3.26625	1.81753e-30	AT3G10260.2	---	Reticulon family protein
	augustus_masked-Scf00415-processed-gene-2.7-mRNA-1	-1.23728	1.89737e-30	AT5G13010.1	EMB3011	RNA helicase family protein
	maker-Scf00320-augustus-gene-2.6-mRNA-1	-5.18412	1.90592e-30	#N/A	#N/A	#N/A
	maker-Scf00031-augustus-gene-10.6-mRNA-1	9.4726	1.97067e-30	AT3G60520.1	---	unknown protein; BEST Arabidopsis thaliana protein match is: unknown protein (TAIR:AT1G02070.1); Has 107 Blast hits to 107 proteins in 14 species: Archae - 0; Bacteria - 0; Metazoa - 0; Fungi - 0; Plants - 107; Viruses - 0; Other Eukaryotes - 0 (source: NCBI BLink).
	augustus_masked-Scf00908-processed-gene-0.0-mRNA-1	-2.97406	2.0003e-30	AT5G55390.2	EDM2	ENHANCED DOWNY MILDEW 2
	maker-Scf00015-augustus-gene-4.11-mRNA-1	-2.45207	2.07999e-30	AT5G48730.1	---	Pentatricopeptide repeat (PPR) superfamily protein
	augustus_masked-Scf00005-processed-gene-9.0-mRNA-1	-5.11037	2.1282e-30	AT1G60060.1	---	Serine/threonine-protein kinase WNK (With No Lysine)-related
	maker-Scf00344-augustus-gene-0.6-mRNA-1	-4.32891	2.42801e-30	AT4G13030.2	---	P-loop containing nucleoside triphosphate hydrolases superfamily protein
	maker-Scf00041-augustus-gene-6.15-mRNA-1	2.68946	2.47447e-30	AT1G32340.1	NHL8	NDR1/HIN1-like 8
	maker-Scf00360-augustus-gene-1.7-mRNA-1	-4.14512	2.52341e-30	AT3G13960.1	AtGRF5, GRF5	growth-regulating factor 5
	maker-Scf00585-augustus-gene-1.20-mRNA-1	2.60152	2.54489e-30	#N/A	#N/A	#N/A
	maker-Scf00427-augustus-gene-2.11-mRNA-1	-4.71773	2.59211e-30	AT2G22670.3	IAA8	indoleacetic acid-induced protein 8
	maker-Scf00915-augustus-gene-0.10-mRNA-1	2.59728	2.5987e-30	AT2G20515.1	---	unknown protein; FUNCTIONS IN: molecular_function unknown; INVOLVED IN: biological_process unknown; LOCATED IN: endomembrane system; EXPRESSED IN: 16 plant structures; EXPRESSED DURING: 7 growth stages; Has 71 Blast hits to 71 proteins in 14 species: Archae - 0; Bacteria - 0; Metazoa - 0; Fungi - 0; Plants - 71; Viruses - 0; Other Eukaryotes - 0 (source: NCBI BLink).
	maker-Scf00040-augustus-gene-1.4-mRNA-1	2.02541	2.60456e-30	#N/A	#N/A	#N/A
	maker-Scf00479-augustus-gene-1.4-mRNA-1	-2.83093	2.62416e-30	#N/A	#N/A	#N/A
	maker-Scf00014-augustus-gene-1.8-mRNA-1	3.33083	2.64123e-30	AT2G03530.2	UPS2, ATUPS2	ureide permease 2
	maker-Scf00070-augustus-gene-8.4-mRNA-1	1.65757	2.70202e-30	AT3G17450.1	---	hAT dimerisation domain-containing protein
	augustus_masked-Scf09057-processed-gene-0.0-mRNA-1	1.72234	2.77321e-30	#N/A	#N/A	#N/A
	maker-Scf00022-augustus-gene-5.7-mRNA-1	-1.47068	2.83577e-30	AT1G72340.1	---	NagB/RpiA/CoA transferase-like superfamily protein
	maker-Scf00353-augustus-gene-2.5-mRNA-1	-3.74033	2.93999e-30	AT1G13030.1	---	sphere organelles protein-related
	maker-Scf00178-augustus-gene-1.9-mRNA-1	1.96113	3.15705e-30	AT4G17070.1	---	peptidyl-prolyl cis-trans isomerases
	maker-Scf00058-augustus-gene-5.8-mRNA-1	2.84609	3.17243e-30	AT5G06710.1	HAT14	homeobox from Arabidopsis thaliana
	maker-Scf00082-augustus-gene-7.5-mRNA-1	-3.53333	3.17243e-30	AT5G53900.2	---	Serine/threonine-protein kinase WNK (With No Lysine)-related
	augustus_masked-Scf00230-processed-gene-5.4-mRNA-1	-4.06932	3.29227e-30	AT2G37230.1	---	Tetratricopeptide repeat (TPR)-like superfamily protein
	maker-Scf00132-augustus-gene-3.11-mRNA-1	1.60593	3.39264e-30	AT2G43810.2	---	Small nuclear ribonucleoprotein family protein
	maker-Scf00001-augustus-gene-11.11-mRNA-1	2.40554	3.57233e-30	AT1G10650.1	---	SBP (S-ribonuclease binding protein) family protein
	maker-Scf00054-augustus-gene-1.3-mRNA-1	1.9737	3.60522e-30	AT1G76670.1	---	Nucleotide-sugar transporter family protein
	augustus_masked-Scf00097-processed-gene-7.0-mRNA-1	-3.45244	3.78762e-30	AT5G11420.1	---	Protein of unknown function, DUF642
	maker-Scf00131-augustus-gene-1.7-mRNA-1	-3.24271	3.81355e-30	AT1G32900.1	---	UDP-Glycosyltransferase superfamily protein
	maker-Scf00022-augustus-gene-4.9-mRNA-1	5.52307	3.82267e-30	AT3G14280.1	---	unknown protein; Has 51 Blast hits to 51 proteins in 13 species: Archae - 0; Bacteria - 0; Metazoa - 0; Fungi - 0; Plants - 51; Viruses - 0; Other Eukaryotes - 0 (source: NCBI BLink).
	augustus_masked-Scf00068-processed-gene-11.5-mRNA-1	7.07574	3.94069e-30	AT2G46690.1	---	SAUR-like auxin-responsive protein family
	maker-Scf00773-augustus-gene-0.8-mRNA-1	-5.32253	3.9428e-30	AT1G70280.2	---	NHL domain-containing protein
	maker-Scf00075-augustus-gene-4.4-mRNA-1	-3.32706	4.18739e-30	#N/A	#N/A	#N/A
	maker-Scf04313-augustus-gene-0.1-mRNA-1	7.60151	4.20066e-30	AT2G16120.1	PMT1, ATPMT1	polyol/monosaccharide transporter 1
	maker-Scf00109-augustus-gene-7.7-mRNA-1	4.51755	4.27446e-30	#N/A	#N/A	#N/A
	maker-Scf00777-augustus-gene-0.3-mRNA-1	1.98564	4.52869e-30	#N/A	#N/A	#N/A
	maker-Scf00049-augustus-gene-13.10-mRNA-1	-4.34261	4.60439e-30	AT5G06980.4	---	unknown protein; FUNCTIONS IN: molecular_function unknown; INVOLVED IN: response to karrikin; LOCATED IN: cellular_component unknown; EXPRESSED IN: 21 plant structures; EXPRESSED DURING: 11 growth stages; BEST Arabidopsis thaliana protein match is: unknown protein (TAIR:AT3G12320.1).
	maker-Scf00036-augustus-gene-2.8-mRNA-1	-0.973308	4.65609e-30	AT5G24690.1	---	Protein of unknown function (DUF3411)
	maker-Scf00012-augustus-gene-4.2-mRNA-1	2.28731	4.74268e-30	AT5G36290.2	---	Uncharacterized protein family (UPF0016)
	maker-Scf00169-augustus-gene-3.10-mRNA-1	10.5823	4.79142e-30	AT3G07970.1	QRT2	Pectin lyase-like superfamily protein
	augustus_masked-Scf01702-processed-gene-0.2-mRNA-1	2.04278	4.83591e-30	AT5G61790.1	CNX1, ATCNX1	calnexin 1
	maker-Scf00109-augustus-gene-8.5-mRNA-1	1.57498	4.84278e-30	#N/A	#N/A	#N/A
	maker-Scf00461-augustus-gene-2.16-mRNA-1	1.93991	4.94385e-30	#N/A	#N/A	#N/A
	maker-Scf00805-augustus-gene-0.15-mRNA-1	2.47162	4.98013e-30	AT3G12150.1	---	unknown protein; CONTAINS InterPro DOMAIN/s: Protein of unknown function DUF2048 (InterPro:IPR019149); Has 421 Blast hits to 334 proteins in 155 species: Archae - 2; Bacteria - 147; Metazoa - 215; Fungi - 0; Plants - 43; Viruses - 0; Other Eukaryotes - 14 (source: NCBI BLink).
	maker-Scf00836-augustus-gene-0.10-mRNA-1	2.72627	5.22854e-30	#N/A	#N/A	#N/A
	augustus_masked-Scf00073-processed-gene-4.2-mRNA-1	4.76084	5.32938e-30	AT2G34340.1	---	Protein of unknown function, DUF584
	augustus_masked-Scf00325-processed-gene-2.4-mRNA-1	3.00407	5.93188e-30	AT4G30400.1	---	RING/U-box superfamily protein
	maker-Scf00068-augustus-gene-0.5-mRNA-1	1.51691	6.21779e-30	AT1G12640.1	---	MBOAT (membrane bound O-acyl transferase) family protein
	augustus_masked-Scf35278-processed-gene-0.0-mRNA-1	6.14903	6.23057e-30	AT5G40690.1	---	CONTAINS InterPro DOMAIN/s: EF-Hand 1, calcium-binding site (InterPro:IPR018247); BEST Arabidopsis thaliana protein match is: unknown protein (TAIR:AT2G41730.1); Has 1807 Blast hits to 1807 proteins in 277 species: Archae - 0; Bacteria - 0; Metazoa - 736; Fungi - 347; Plants - 385; Viruses - 0; Other Eukaryotes - 339 (source: NCBI BLink).
	augustus_masked-Scf00030-processed-gene-6.10-mRNA-1	2.57559	7.00735e-30	AT2G39720.1	RHC2A	RING-H2 finger C2A
	augustus_masked-Scf01011-processed-gene-0.4-mRNA-1	4.82604	7.01961e-30	AT5G50260.1	---	Cysteine proteinases superfamily protein
	maker-Scf00065-augustus-gene-6.4-mRNA-1	2.13066	7.02593e-30	AT4G17650.1	---	Polyketide cyclase / dehydrase and lipid transport protein
	maker-Scf00144-augustus-gene-4.4-mRNA-1	1.88559	7.27343e-30	AT1G33970.3	---	P-loop containing nucleoside triphosphate hydrolases superfamily protein
	maker-Scf01586-augustus-gene-0.1-mRNA-1	-4.06742	7.40579e-30	AT3G22970.1	---	Protein of unknown function (DUF506)
	augustus_masked-Scf00022-processed-gene-14.2-mRNA-1	-2.98725	7.43823e-30	AT5G20885.1	---	RING/U-box superfamily protein
	augustus_masked-Scf00088-processed-gene-4.1-mRNA-1	-4.49682	7.4487e-30	AT2G36000.1	---	Mitochondrial transcription termination factor family protein
	maker-Scf00300-augustus-gene-1.9-mRNA-1	-4.81944	7.51388e-30	AT3G17040.2	HCF107	high chlorophyll fluorescent 107
	maker-Scf00300-augustus-gene-1.10-mRNA-1	-3.20441	7.54439e-30	AT5G58040.1	ATFIP1[V], FIPS5, ATFIPS5, FIP1[V]	homolog of yeast FIP1 [V]
	augustus_masked-Scf00795-processed-gene-0.3-mRNA-1	-6.05665	7.93009e-30	AT2G46380.1	---	Protein of unknown function (DUF3133)
	maker-Scf00497-augustus-gene-2.11-mRNA-1	2.88554	8.26028e-30	AT1G71360.1	---	Galactose-binding protein
	maker-Scf00007-augustus-gene-18.6-mRNA-1	2.27173	8.39996e-30	AT2G38120.1	AUX1, WAV5, PIR1, MAP1	Transmembrane amino acid transporter family protein
	augustus_masked-Scf00011-processed-gene-10.8-mRNA-1	1.67792	8.75589e-30	---	---	---
	augustus_masked-Scf00002-processed-gene-3.5-mRNA-1	2.84126	9.33367e-30	AT5G17280.1	---	CONTAINS InterPro DOMAIN/s: Oxidoreductase-like, N-terminal (InterPro:IPR019180); Has 1807 Blast hits to 1807 proteins in 277 species: Archae - 0; Bacteria - 0; Metazoa - 736; Fungi - 347; Plants - 385; Viruses - 0; Other Eukaryotes - 339 (source: NCBI BLink).
	maker-Scf00102-augustus-gene-6.6-mRNA-1	-3.82531	9.72635e-30	AT1G66150.1	TMK1	transmembrane kinase 1
	augustus_masked-Scf00527-processed-gene-0.1-mRNA-1	8.51035	1.02313e-29	#N/A	#N/A	#N/A
	maker-Scf00172-augustus-gene-5.9-mRNA-1	-3.03336	1.02447e-29	#N/A	#N/A	#N/A
	maker-Scf00206-augustus-gene-6.21-mRNA-1	-3.66149	1.03481e-29	AT2G03350.1	---	Protein of unknown function, DUF538
	maker-Scf00002-augustus-gene-24.5-mRNA-1	-5.44799	1.05507e-29	AT1G69200.1	FLN2	fructokinase-like 2
	maker-Scf00010-augustus-gene-25.12-mRNA-1	2.99563	1.07524e-29	AT1G80830.1	NRAMP1, PMIT1, ATNRAMP1	natural resistance-associated macrophage protein 1
	maker-Scf00141-augustus-gene-1.7-mRNA-1	1.1954	1.09463e-29	AT2G28370.1	---	Uncharacterised protein family (UPF0497)
	maker-Scf00178-augustus-gene-3.13-mRNA-1	4.90856	1.17616e-29	AT1G32740.1	---	SBP (S-ribonuclease binding protein) family protein
	maker-Scf00133-augustus-gene-4.5-mRNA-1	2.25301	1.2238e-29	AT2G21270.2	UFD1	ubiquitin fusion degradation 1
	maker-Scf00620-augustus-gene-0.6-mRNA-1	3.00005	1.25355e-29	AT2G41370.1	BOP2	Ankyrin repeat family protein / BTB/POZ domain-containing protein
	maker-Scf00171-augustus-gene-4.9-mRNA-1	-4.153	1.28022e-29	#N/A	#N/A	#N/A
	maker-Scf01721-augustus-gene-0.5-mRNA-1	-3.9625	1.35039e-29	AT5G52640.1	HSP81-1, ATHS83, HSP81.1, HSP83, ATHSP90.1, AtHsp90-1, HSP90.1	heat shock protein 90.1
	maker-Scf00176-augustus-gene-5.7-mRNA-1	-3.54461	1.39639e-29	#N/A	#N/A	#N/A
	maker-Scf00281-augustus-gene-2.2-mRNA-1	-4.92017	1.41259e-29	AT3G49180.1	RID3	Transducin/WD40 repeat-like superfamily protein
	maker-Scf00054-augustus-gene-10.5-mRNA-1	-2.32281	1.43416e-29	AT4G29830.1	VIP3	Transducin/WD40 repeat-like superfamily protein
	augustus_masked-Scf00666-processed-gene-1.5-mRNA-1	-2.79209	1.44527e-29	#N/A	#N/A	#N/A
	maker-Scf00078-augustus-gene-9.9-mRNA-1	1.4938	1.46603e-29	AT1G12760.1	---	Zinc finger, C3HC4 type (RING finger) family protein
	maker-Scf00273-augustus-gene-3.5-mRNA-1	1.84981	1.46622e-29	#N/A	#N/A	#N/A
	augustus_masked-Scf00053-processed-gene-3.3-mRNA-1	-2.17062	1.46757e-29	AT5G61990.1	---	Pentatricopeptide repeat (PPR) superfamily protein
	maker-Scf00006-augustus-gene-23.9-mRNA-1	-2.69453	1.55659e-29	AT4G20910.2	HEN1	double-stranded RNA binding protein-related / DsRBD protein-related
	maker-Scf14246-augustus-gene-0.1-mRNA-1	-2.51412	1.57076e-29	#N/A	#N/A	#N/A
	maker-Scf00048-augustus-gene-10.13-mRNA-1	-2.4418	1.59883e-29	AT5G54530.1	---	Protein of unknown function, DUF538
	maker-Scf02684-augustus-gene-0.2-mRNA-1	-3.66795	1.60937e-29	---	---	---
	augustus_masked-Scf01396-processed-gene-0.2-mRNA-1	12.4667	1.62032e-29	#N/A	#N/A	#N/A
	augustus_masked-Scf00018-processed-gene-12.4-mRNA-1	2.79685	1.70758e-29	AT1G21450.1	SCL1	SCARECROW-like 1
	maker-Scf00175-augustus-gene-3.5-mRNA-1	12.5432	1.88795e-29	AT5G53870.1	ENODL1, AtENODL1	early nodulin-like protein 1
	maker-Scf00129-augustus-gene-1.13-mRNA-1	-3.66838	1.90254e-29	AT3G23370.1	---	RNA-binding (RRM/RBD/RNP motifs) family protein
	maker-Scf00166-augustus-gene-3.10-mRNA-1	-3.17064	1.90911e-29	AT2G26150.1	ATHSFA2, HSFA2	heat shock transcription factor A2
	augustus_masked-Scf00040-processed-gene-15.4-mRNA-1	2.81863	1.93174e-29	#N/A	#N/A	#N/A
	maker-Scf00053-augustus-gene-10.7-mRNA-1	-4.41838	2.0069e-29	AT5G13400.1	---	Major facilitator superfamily protein
	maker-Scf00157-augustus-gene-1.14-mRNA-1	2.00148	2.06999e-29	AT5G10840.1	---	Endomembrane protein 70 protein family
	maker-Scf00011-augustus-gene-7.6-mRNA-1	10.5473	2.07941e-29	AT1G61560.1	MLO6, ATMLO6	Seven transmembrane MLO family protein
	maker-Scf00010-augustus-gene-9.14-mRNA-1	2.08613	2.20772e-29	AT1G47830.1	---	SNARE-like superfamily protein
	maker-Scf00059-augustus-gene-7.5-mRNA-1	2.70633	2.26101e-29	#N/A	#N/A	#N/A
	maker-Scf00200-augustus-gene-6.11-mRNA-1	-4.01694	2.27856e-29	#N/A	#N/A	#N/A
	maker-Scf00690-augustus-gene-1.4-mRNA-1	3.04626	2.38812e-29	#N/A	#N/A	#N/A
	maker-Scf31478-augustus-gene-0.1-mRNA-1	2.2193	2.41788e-29	AT2G28880.1	emb1997, ADCS	para-aminobenzoate (PABA) synthase family protein
	maker-Scf00065-augustus-gene-13.5-mRNA-1	-2.00364	2.67769e-29	AT4G14605.1	---	Mitochondrial transcription termination factor family protein
	augustus_masked-Scf00455-processed-gene-0.0-mRNA-1	2.95752	2.7165e-29	AT3G44150.1	---	unknown protein; FUNCTIONS IN: molecular_function unknown; INVOLVED IN: biological_process unknown; LOCATED IN: plasma membrane; EXPRESSED IN: cultured cell; BEST Arabidopsis thaliana protein match is: unknown protein (TAIR:AT3G11800.1); Has 76 Blast hits to 75 proteins in 19 species: Archae - 0; Bacteria - 0; Metazoa - 0; Fungi - 0; Plants - 74; Viruses - 0; Other Eukaryotes - 2 (source: NCBI BL…
	maker-Scf00018-augustus-gene-10.8-mRNA-1	1.97275	2.79062e-29	AT3G24440.1	VRN5, VIL1	Fibronectin type III domain-containing protein
	maker-Scf00209-augustus-gene-2.6-mRNA-1	3.77737	2.79062e-29	AT5G04460.3	---	RING/U-box superfamily protein
	maker-Scf00956-augustus-gene-0.3-mRNA-1	10.3249	2.96692e-29	AT1G52340.1	ABA2, SIS4, GIN1, SDR1, ISI4, SRE1, ATABA2, ATSDR1	NAD(P)-binding Rossmann-fold superfamily protein
	augustus_masked-Scf00138-processed-gene-8.8-mRNA-1	-4.75349	2.97192e-29	#N/A	#N/A	#N/A
	maker-Scf00067-augustus-gene-7.12-mRNA-1	1.12996	3.00542e-29	AT3G03140.1	---	Tudor/PWWP/MBT superfamily protein
	augustus_masked-Scf00155-processed-gene-0.1-mRNA-1	1.92048	3.11927e-29	AT5G64550.1	---	loricrin-related
	maker-Scf00280-augustus-gene-3.6-mRNA-1	-3.56505	3.6283e-29	#N/A	#N/A	#N/A
	maker-Scf00248-augustus-gene-4.14-mRNA-1	-2.37243	3.66653e-29	AT4G09040.2	---	RNA-binding (RRM/RBD/RNP motifs) family protein
	augustus_masked-Scf02160-processed-gene-0.1-mRNA-1	-3.40664	3.66653e-29	#N/A	#N/A	#N/A
	augustus_masked-Scf00075-processed-gene-9.3-mRNA-1	-5.55215	3.81725e-29	#N/A	#N/A	#N/A
	maker-Scf00165-augustus-gene-7.20-mRNA-1	-5.6883	3.97083e-29	AT3G58690.1	---	Protein kinase superfamily protein
	augustus_masked-Scf00058-processed-gene-3.4-mRNA-1	3.9009	4.1334e-29	AT4G07960.1	ATCSLC12, CSLC12	Cellulose-synthase-like C12
	maker-Scf00096-augustus-gene-6.13-mRNA-1	2.4332	4.18676e-29	#N/A	#N/A	#N/A
	maker-Scf00351-augustus-gene-1.8-mRNA-1	-2.41995	4.19538e-29	#N/A	#N/A	#N/A
	maker-Scf00616-augustus-gene-1.13-mRNA-1	1.41954	4.21907e-29	AT3G12250.2	TGA6, BZIP45	TGACG motif-binding factor 6
	augustus_masked-Scf00009-processed-gene-8.0-mRNA-1	3.89082	4.27286e-29	AT5G09960.1	---	FUNCTIONS IN: molecular_function unknown; INVOLVED IN: biological_process unknown; LOCATED IN: plasma membrane; EXPRESSED IN: 22 plant structures; EXPRESSED DURING: 13 growth stages; CONTAINS InterPro DOMAIN/s: RPM1-interacting protein 4, defence response (InterPro:IPR008700); BEST Arabidopsis thaliana protein match is: unknown protein (TAIR:AT5G64850.1); Has 30201 Blast hits to 17322 proteins in…
	maker-Scf00015-augustus-gene-1.5-mRNA-1	-2.58319	4.55987e-29	AT5G47080.1	CKB1	casein kinase II beta chain 1
	maker-Scf00001-augustus-gene-29.11-mRNA-1	5.3302	4.65162e-29	AT1G60470.1	AtGolS4, GolS4	galactinol synthase 4
	maker-Scf00144-augustus-gene-3.7-mRNA-1	-2.38656	4.91724e-29	AT4G24280.1	cpHsc70-1	chloroplast heat shock protein 70-1
	maker-Scf00282-augustus-gene-2.4-mRNA-1	-3.35313	4.92249e-29	AT1G78510.2	SPS1	solanesyl diphosphate synthase 1
	maker-Scf00227-augustus-gene-5.8-mRNA-1	3.01111	4.99837e-29	AT2G16460.2	---	Protein of unknown function (DUF1640)
	augustus_masked-Scf00095-processed-gene-5.6-mRNA-1	-1.57888	5.13754e-29	AT4G39400.1	BRI1, CBB2, DWF2, BIN1, ATBRI1	Leucine-rich receptor-like protein kinase family protein
	maker-Scf00713-augustus-gene-0.6-mRNA-1	1.60402	5.3128e-29	#N/A	#N/A	#N/A
	maker-Scf00020-augustus-gene-2.12-mRNA-1	-4.958	5.38044e-29	AT3G19300.1	---	Protein kinase superfamily protein
	maker-Scf00001-augustus-gene-23.7-mRNA-1	2.67841	5.40404e-29	AT3G27960.1	---	Tetratricopeptide repeat (TPR)-like superfamily protein
	maker-Scf00165-augustus-gene-3.6-mRNA-1	3.5323	5.46491e-29	AT2G31090.1	---	unknown protein; FUNCTIONS IN: molecular_function unknown; INVOLVED IN: biological_process unknown; LOCATED IN: endomembrane system; EXPRESSED IN: 24 plant structures; EXPRESSED DURING: 13 growth stages; BEST Arabidopsis thaliana protein match is: unknown protein (TAIR:AT2G20562.1); Has 70 Blast hits to 70 proteins in 13 species: Archae - 0; Bacteria - 0; Metazoa - 0; Fungi - 0; Plants - 70; Viru…
	maker-Scf00065-augustus-gene-7.11-mRNA-1	-4.40026	5.57967e-29	AT5G25830.1	GATA12	GATA transcription factor 12
[truncated: 9,725 more rows]

## Sheet: Supplementary Table S4
	Supplementary Table S4. List of differential expressed genes (DEGs). High dry matter samples (0 d vs 14 d at 5°C).
[truncated: 4,189 more rows]

[truncated: 5 more sheets: Supplementary Table S5, Supplementary Table S6, Supplementary Table S7, Supplementary Table S8, Supplementary Table S9]
